# Supplementary material for: Overexpression of circular RNA hsa_circ_0008621 facilitates colorectal cancer progression and predicts poor prognosis
Source: Ann Gastroenterol Surg. 2024 Mar 22;8(4):639–49. doi: 10.1002/ags3.12793 (PMC11216790; doi:10.1002/ags3.12793)
Supplement: Supplementary file 2 — Table S1 [file AGS3-8-639-s002.xlsx]

## Sheet: DEcircRNAs
Differentially expressed circRNAs in GSE197991		Differentially expressed circRNAs in GSE147597		Differentially expressed circRNAs in GSE138589		The common circRNAs among GSE197991, GSE147597, and GSE138589
hsa_circRNA_104195		hsa_circRNA_000191		hsa_circRNA_100302		hsa_circRNA_103642|	hsa_circ_0001411
hsa_circRNA_103950		hsa_circRNA_000295		hsa_circRNA_101277		hsa_circRNA_104948|	hsa_circ_0001897
hsa_circRNA_007390		hsa_circRNA_000300		hsa_circRNA_000942		hsa_circRNA_102485|	hsa_circ_0050102
hsa_circRNA_404823		hsa_circRNA_000424		hsa_circRNA_100487		hsa_circRNA_104805|	hsa_circ_0006466
hsa_circRNA_092547		hsa_circRNA_000446		hsa_circRNA_104200		hsa_circRNA_103680|	hsa_circ_0003549
hsa_circRNA_006759		hsa_circRNA_000454		hsa_circRNA_102328		hsa_circRNA_100546|	hsa_circ_0007292
hsa_circRNA_004767		hsa_circRNA_000455		hsa_circRNA_100486		hsa_circRNA_102856|	hsa_circ_0006006
hsa_circRNA_101633		hsa_circRNA_000481		hsa_circRNA_000926		hsa_circRNA_103827|	hsa_circ_0008621
hsa_circRNA_101915		hsa_circRNA_000543		hsa_circRNA_104851		hsa_circRNA_101303|	hsa_circ_0030998
hsa_circRNA_102820		hsa_circRNA_000554		hsa_circRNA_101303
hsa_circRNA_100137		hsa_circRNA_000596		hsa_circRNA_101213
hsa_circRNA_403832		hsa_circRNA_000617		hsa_circRNA_102025
hsa_circRNA_103727		hsa_circRNA_000618		hsa_circRNA_101276
hsa_circRNA_104385		hsa_circRNA_000623		hsa_circRNA_101231
hsa_circRNA_103433		hsa_circRNA_000624		hsa_circRNA_103792
hsa_circRNA_404701		hsa_circRNA_000626		hsa_circRNA_104812
hsa_circRNA_018168		hsa_circRNA_000639		hsa_circRNA_102045
hsa_circRNA_104348		hsa_circRNA_000671		hsa_circRNA_104852
hsa_circRNA_101996		hsa_circRNA_000676		hsa_circRNA_104820
hsa_circRNA_104194		hsa_circRNA_000679		hsa_circRNA_104342
hsa_circRNA_101224		hsa_circRNA_000764		hsa_circRNA_104417
hsa_circRNA_100885		hsa_circRNA_000791		hsa_circRNA_104731
hsa_circRNA_087659		hsa_circRNA_000815		hsa_circRNA_104850
hsa_circRNA_046753		hsa_circRNA_000818		hsa_circRNA_102856
hsa_circRNA_000615		hsa_circRNA_000853		hsa_circRNA_102355
hsa_circRNA_407172		hsa_circRNA_000863		hsa_circRNA_103134
hsa_circRNA_401083		hsa_circRNA_000888		hsa_circRNA_102046
hsa_circRNA_016681		hsa_circRNA_000896		hsa_circRNA_101638
hsa_circRNA_102686		hsa_circRNA_000903		hsa_circRNA_104871
hsa_circRNA_002961		hsa_circRNA_000921		hsa_circRNA_000820
hsa_circRNA_086376		hsa_circRNA_000923		hsa_circRNA_103670
hsa_circRNA_102781		hsa_circRNA_000950		hsa_circRNA_102600
hsa_circRNA_002635		hsa_circRNA_000956		hsa_circRNA_104126
hsa_circRNA_102294		hsa_circRNA_000987		hsa_circRNA_104300
hsa_circRNA_405514		hsa_circRNA_000996		hsa_circRNA_102329
hsa_circRNA_051908		hsa_circRNA_001023		hsa_circRNA_103883
hsa_circRNA_020960		hsa_circRNA_001026		hsa_circRNA_103809
hsa_circRNA_089353		hsa_circRNA_001030		hsa_circRNA_103450
hsa_circRNA_102987		hsa_circRNA_001038		hsa_circRNA_001914
hsa_circRNA_027588		hsa_circRNA_001039		hsa_circRNA_103492
hsa_circRNA_103730		hsa_circRNA_001064		hsa_circRNA_101232
hsa_circRNA_404401		hsa_circRNA_001073		hsa_circRNA_100543
hsa_circRNA_103495		hsa_circRNA_001097		hsa_circRNA_104575
hsa_circRNA_402418		hsa_circRNA_001108		hsa_circRNA_100213
hsa_circRNA_100517		hsa_circRNA_001109		hsa_circRNA_104821
hsa_circRNA_406082		hsa_circRNA_001131		hsa_circRNA_102503
hsa_circRNA_005185		hsa_circRNA_001195		hsa_circRNA_104523
hsa_circRNA_100093		hsa_circRNA_001196		hsa_circRNA_000963
hsa_circRNA_005995		hsa_circRNA_001278		hsa_circRNA_104776
hsa_circRNA_100080		hsa_circRNA_001300		hsa_circRNA_100546
hsa_circRNA_002084		hsa_circRNA_001309		hsa_circRNA_104490
hsa_circRNA_100224		hsa_circRNA_001393		hsa_circRNA_100490
hsa_circRNA_023305		hsa_circRNA_001396		hsa_circRNA_104758
hsa_circRNA_002953		hsa_circRNA_001401		hsa_circRNA_100660
hsa_circRNA_103845		hsa_circRNA_001416		hsa_circRNA_104168
hsa_circRNA_088749		hsa_circRNA_001426		hsa_circRNA_100359
hsa_circRNA_022382		hsa_circRNA_001445		hsa_circRNA_103757
hsa_circRNA_100808		hsa_circRNA_001484		hsa_circRNA_104810
hsa_circRNA_092498		hsa_circRNA_001493		hsa_circRNA_104692
hsa_circRNA_104531		hsa_circRNA_001498		hsa_circRNA_105013
hsa_circRNA_101914		hsa_circRNA_001506		hsa_circRNA_104854
hsa_circRNA_100258		hsa_circRNA_001578		hsa_circRNA_104767
hsa_circRNA_100662		hsa_circRNA_001594		hsa_circRNA_103493
hsa_circRNA_406327		hsa_circRNA_001689		hsa_circRNA_103489
hsa_circRNA_105023		hsa_circRNA_001899		hsa_circRNA_100719
hsa_circRNA_002837		hsa_circRNA_001915		hsa_circRNA_104326
hsa_circRNA_103424		hsa_circRNA_001946		hsa_circRNA_104513
hsa_circRNA_406565		hsa_circRNA_001955		hsa_circRNA_101637
hsa_circRNA_083423		hsa_circRNA_001993		hsa_circRNA_100381
hsa_circRNA_001526		hsa_circRNA_002006		hsa_circRNA_104761
hsa_circRNA_092566		hsa_circRNA_002143		hsa_circRNA_103894
hsa_circRNA_405113		hsa_circRNA_100007		hsa_circRNA_100748
hsa_circRNA_062557		hsa_circRNA_100010		hsa_circRNA_102960
hsa_circRNA_104424		hsa_circRNA_100013		hsa_circRNA_104170
hsa_circRNA_405953		hsa_circRNA_100018		hsa_circRNA_103680
hsa_circRNA_100213		hsa_circRNA_100021		hsa_circRNA_102171
hsa_circRNA_092470		hsa_circRNA_100026		hsa_circRNA_103312
hsa_circRNA_101797		hsa_circRNA_100031		hsa_circRNA_104060
hsa_circRNA_401876		hsa_circRNA_100032		hsa_circRNA_001587
hsa_circRNA_101418		hsa_circRNA_100036		hsa_circRNA_104220
hsa_circRNA_104396		hsa_circRNA_100042		hsa_circRNA_101506
hsa_circRNA_100800		hsa_circRNA_100044		hsa_circRNA_104764
hsa_circRNA_003850		hsa_circRNA_100051		hsa_circRNA_101548
hsa_circRNA_103344		hsa_circRNA_100052		hsa_circRNA_101436
hsa_circRNA_001314		hsa_circRNA_100053		hsa_circRNA_102713
hsa_circRNA_007877		hsa_circRNA_100060		hsa_circRNA_104411
hsa_circRNA_401746		hsa_circRNA_100061		hsa_circRNA_104233
hsa_circRNA_406353		hsa_circRNA_100063		hsa_circRNA_104507
hsa_circRNA_101275		hsa_circRNA_100066		hsa_circRNA_102712
hsa_circRNA_102447		hsa_circRNA_100068		hsa_circRNA_102893
hsa_circRNA_101533		hsa_circRNA_100076		hsa_circRNA_100352
hsa_circRNA_008337		hsa_circRNA_100077		hsa_circRNA_103344
hsa_circRNA_000814		hsa_circRNA_100080		hsa_circRNA_100380
hsa_circRNA_004471		hsa_circRNA_100085		hsa_circRNA_101648
hsa_circRNA_101543		hsa_circRNA_100086		hsa_circRNA_104858
hsa_circRNA_406246		hsa_circRNA_100088		hsa_circRNA_101505
hsa_circRNA_002765		hsa_circRNA_100109		hsa_circRNA_101854
hsa_circRNA_001682		hsa_circRNA_100117		hsa_circRNA_103861
hsa_circRNA_103842		hsa_circRNA_100119		hsa_circRNA_100479
hsa_circRNA_100924		hsa_circRNA_100124		hsa_circRNA_103038
hsa_circRNA_041630		hsa_circRNA_100134		hsa_circRNA_100933
hsa_circRNA_070660		hsa_circRNA_100135		hsa_circRNA_103775
hsa_circRNA_023617		hsa_circRNA_100143		hsa_circRNA_101101
hsa_circRNA_028921		hsa_circRNA_100146		hsa_circRNA_000585
hsa_circRNA_000570		hsa_circRNA_100151		hsa_circRNA_104634
hsa_circRNA_400455		hsa_circRNA_100161		hsa_circRNA_101835
hsa_circRNA_024596		hsa_circRNA_100162		hsa_circRNA_103487
hsa_circRNA_072654		hsa_circRNA_100166		hsa_circRNA_100364
hsa_circRNA_105042		hsa_circRNA_100168		hsa_circRNA_104733
hsa_circRNA_092460		hsa_circRNA_100180		hsa_circRNA_103552
hsa_circRNA_054654		hsa_circRNA_100183		hsa_circRNA_104768
hsa_circRNA_006899		hsa_circRNA_100191		hsa_circRNA_101119
hsa_circRNA_404755		hsa_circRNA_100192		hsa_circRNA_103674
hsa_circRNA_104601		hsa_circRNA_100205		hsa_circRNA_100363
hsa_circRNA_001795		hsa_circRNA_100208		hsa_circRNA_101373
hsa_circRNA_103525		hsa_circRNA_100216		hsa_circRNA_104700
hsa_circRNA_003234		hsa_circRNA_100219		hsa_circRNA_103827
hsa_circRNA_406821		hsa_circRNA_100231		hsa_circRNA_101019
hsa_circRNA_004097		hsa_circRNA_100253		hsa_circRNA_102974
hsa_circRNA_403615		hsa_circRNA_100262		hsa_circRNA_101056
hsa_circRNA_023948		hsa_circRNA_100274		hsa_circRNA_101262
hsa_circRNA_013729		hsa_circRNA_100280		hsa_circRNA_104834
hsa_circRNA_015816		hsa_circRNA_100291		hsa_circRNA_104016
hsa_circRNA_405819		hsa_circRNA_100298		hsa_circRNA_104611
hsa_circRNA_407020		hsa_circRNA_100299		hsa_circRNA_101102
hsa_circRNA_051241		hsa_circRNA_100305		hsa_circRNA_103572
hsa_circRNA_001646		hsa_circRNA_100309		hsa_circRNA_101314
hsa_circRNA_102855		hsa_circRNA_100313		hsa_circRNA_100597
hsa_circRNA_011717		hsa_circRNA_100317		hsa_circRNA_103762
hsa_circRNA_008025		hsa_circRNA_100327		hsa_circRNA_000556
hsa_circRNA_008417		hsa_circRNA_100331		hsa_circRNA_104658
hsa_circRNA_025597		hsa_circRNA_100342		hsa_circRNA_102361
hsa_circRNA_100274		hsa_circRNA_100359		hsa_circRNA_101282
hsa_circRNA_083957		hsa_circRNA_100360		hsa_circRNA_102517
hsa_circRNA_403356		hsa_circRNA_100365		hsa_circRNA_104651
hsa_circRNA_104807		hsa_circRNA_100368		hsa_circRNA_101367
hsa_circRNA_000110		hsa_circRNA_100380		hsa_circRNA_101706
hsa_circRNA_007278		hsa_circRNA_100383		hsa_circRNA_103114
hsa_circRNA_405130		hsa_circRNA_100385		hsa_circRNA_103978
hsa_circRNA_102034		hsa_circRNA_100388		hsa_circRNA_104949
hsa_circRNA_405016		hsa_circRNA_100391		hsa_circRNA_104492
hsa_circRNA_101363		hsa_circRNA_100413		hsa_circRNA_104999
hsa_circRNA_405815		hsa_circRNA_100424		hsa_circRNA_102736
hsa_circRNA_007444		hsa_circRNA_100436		hsa_circRNA_104419
hsa_circRNA_401899		hsa_circRNA_100440		hsa_circRNA_104736
hsa_circRNA_405492		hsa_circRNA_100453		hsa_circRNA_101900
hsa_circRNA_102047		hsa_circRNA_100465		hsa_circRNA_104448
hsa_circRNA_008805		hsa_circRNA_100466		hsa_circRNA_103343
hsa_circRNA_071374		hsa_circRNA_100469		hsa_circRNA_100395
hsa_circRNA_002375		hsa_circRNA_100484		hsa_circRNA_100241
hsa_circRNA_403961		hsa_circRNA_100505		hsa_circRNA_101068
hsa_circRNA_405555		hsa_circRNA_100508		hsa_circRNA_100355
hsa_circRNA_047820		hsa_circRNA_100526		hsa_circRNA_103829
hsa_circRNA_404062		hsa_circRNA_100530		hsa_circRNA_102285
hsa_circRNA_059880		hsa_circRNA_100533		hsa_circRNA_104522
hsa_circRNA_101277		hsa_circRNA_100536		hsa_circRNA_102485
hsa_circRNA_404693		hsa_circRNA_100541		hsa_circRNA_104435
hsa_circRNA_100752		hsa_circRNA_100542		hsa_circRNA_101836
hsa_circRNA_000982		hsa_circRNA_100544		hsa_circRNA_104765
hsa_circRNA_070520		hsa_circRNA_100546		hsa_circRNA_001826
hsa_circRNA_406427		hsa_circRNA_100550		hsa_circRNA_102737
hsa_circRNA_103642		hsa_circRNA_100552		hsa_circRNA_101874
hsa_circRNA_406076		hsa_circRNA_100562		hsa_circRNA_104911
hsa_circRNA_009725		hsa_circRNA_100566		hsa_circRNA_000684
hsa_circRNA_055999		hsa_circRNA_100576		hsa_circRNA_104034
hsa_circRNA_401201		hsa_circRNA_100580		hsa_circRNA_104532
hsa_circRNA_100289		hsa_circRNA_100593		hsa_circRNA_104645
hsa_circRNA_000283		hsa_circRNA_100597		hsa_circRNA_101241
hsa_circRNA_101462		hsa_circRNA_100604		hsa_circRNA_000166
hsa_circRNA_404664		hsa_circRNA_100605		hsa_circRNA_103968
hsa_circRNA_101574		hsa_circRNA_100610		hsa_circRNA_104141
hsa_circRNA_004516		hsa_circRNA_100611		hsa_circRNA_103017
hsa_circRNA_100491		hsa_circRNA_100617		hsa_circRNA_104913
hsa_circRNA_103925		hsa_circRNA_100625		hsa_circRNA_101514
hsa_circRNA_404991		hsa_circRNA_100626		hsa_circRNA_001535
hsa_circRNA_007930		hsa_circRNA_100643		hsa_circRNA_104804
hsa_circRNA_008951		hsa_circRNA_100652		hsa_circRNA_001288
hsa_circRNA_087331		hsa_circRNA_100662		hsa_circRNA_102447
hsa_circRNA_100544		hsa_circRNA_100668		hsa_circRNA_102962
hsa_circRNA_401640		hsa_circRNA_100669		hsa_circRNA_100243
hsa_circRNA_015890		hsa_circRNA_100679		hsa_circRNA_101085
hsa_circRNA_000581		hsa_circRNA_100687		hsa_circRNA_103045
hsa_circRNA_402857		hsa_circRNA_100688		hsa_circRNA_101269
hsa_circRNA_072816		hsa_circRNA_100694		hsa_circRNA_104869
hsa_circRNA_405577		hsa_circRNA_100697		hsa_circRNA_102097
hsa_circRNA_406805		hsa_circRNA_100706		hsa_circRNA_100430
hsa_circRNA_007084		hsa_circRNA_100721		hsa_circRNA_100583
hsa_circRNA_023420		hsa_circRNA_100731		hsa_circRNA_102894
hsa_circRNA_102059		hsa_circRNA_100743		hsa_circRNA_000543
hsa_circRNA_005752		hsa_circRNA_100751		hsa_circRNA_104805
hsa_circRNA_069586		hsa_circRNA_100754		hsa_circRNA_104962
hsa_circRNA_100880		hsa_circRNA_100761		hsa_circRNA_102098
hsa_circRNA_401999		hsa_circRNA_100767		hsa_circRNA_103642
hsa_circRNA_100705		hsa_circRNA_100769		hsa_circRNA_100637
hsa_circRNA_008147		hsa_circRNA_100770		hsa_circRNA_104121
hsa_circRNA_104922		hsa_circRNA_100772		hsa_circRNA_100414
hsa_circRNA_005882		hsa_circRNA_100773		hsa_circRNA_102027
hsa_circRNA_053294		hsa_circRNA_100775		hsa_circRNA_102711
hsa_circRNA_000261		hsa_circRNA_100780		hsa_circRNA_102032
hsa_circRNA_103819		hsa_circRNA_100787		hsa_circRNA_104052
hsa_circRNA_001100		hsa_circRNA_100788		hsa_circRNA_102442
hsa_circRNA_101886		hsa_circRNA_100789		hsa_circRNA_103993
hsa_circRNA_402518		hsa_circRNA_100791		hsa_circRNA_104735
hsa_circRNA_405022		hsa_circRNA_100812		hsa_circRNA_103230
hsa_circRNA_003137		hsa_circRNA_100827		hsa_circRNA_002111
hsa_circRNA_100894		hsa_circRNA_100832		hsa_circRNA_000167
hsa_circRNA_003264		hsa_circRNA_100837		hsa_circRNA_103044
hsa_circRNA_092399		hsa_circRNA_100846		hsa_circRNA_104948
hsa_circRNA_004594		hsa_circRNA_100848		hsa_circRNA_100285
hsa_circRNA_102918		hsa_circRNA_100849		hsa_circRNA_102454
hsa_circRNA_404147		hsa_circRNA_100855		hsa_circRNA_103435
hsa_circRNA_103415		hsa_circRNA_100877		hsa_circRNA_104708
hsa_circRNA_081393		hsa_circRNA_100881		hsa_circRNA_102402
hsa_circRNA_405032		hsa_circRNA_100889		hsa_circRNA_104807
hsa_circRNA_103104		hsa_circRNA_100892		hsa_circRNA_001846
hsa_circRNA_101189		hsa_circRNA_100894		hsa_circRNA_104479
hsa_circRNA_405197		hsa_circRNA_100904		hsa_circRNA_101463
hsa_circRNA_100806		hsa_circRNA_100909		hsa_circRNA_002178
hsa_circRNA_071106		hsa_circRNA_100912		hsa_circRNA_101504
hsa_circRNA_001311		hsa_circRNA_100913		hsa_circRNA_001678
hsa_circRNA_008620		hsa_circRNA_100915		hsa_circRNA_100127
hsa_circRNA_104370		hsa_circRNA_100916		hsa_circRNA_102831
hsa_circRNA_072732		hsa_circRNA_100917		hsa_circRNA_103514
hsa_circRNA_001146		hsa_circRNA_100920		hsa_circRNA_002172
hsa_circRNA_100977		hsa_circRNA_100948		hsa_circRNA_103437
hsa_circRNA_026700		hsa_circRNA_100949		hsa_circRNA_101270
hsa_circRNA_012824		hsa_circRNA_100951		hsa_circRNA_104296
hsa_circRNA_102175		hsa_circRNA_100960		hsa_circRNA_100141
hsa_circRNA_401764		hsa_circRNA_100987		hsa_circRNA_103752
hsa_circRNA_089921		hsa_circRNA_100993		hsa_circRNA_101033
hsa_circRNA_405033		hsa_circRNA_101004		hsa_circRNA_103740
hsa_circRNA_402827		hsa_circRNA_101006		hsa_circRNA_103560
hsa_circRNA_406044		hsa_circRNA_101019		hsa_circRNA_101319
hsa_circRNA_406309		hsa_circRNA_101030		hsa_circRNA_100782
hsa_circRNA_407033		hsa_circRNA_101052		hsa_circRNA_103559
hsa_circRNA_402266		hsa_circRNA_101053		hsa_circRNA_100989
hsa_circRNA_005852		hsa_circRNA_101056
hsa_circRNA_400651		hsa_circRNA_101071
hsa_circRNA_067926		hsa_circRNA_101072
hsa_circRNA_004868		hsa_circRNA_101077
hsa_circRNA_100582		hsa_circRNA_101078
hsa_circRNA_400987		hsa_circRNA_101087
hsa_circRNA_101859		hsa_circRNA_101090
hsa_circRNA_405776		hsa_circRNA_101098
hsa_circRNA_001312		hsa_circRNA_101113
hsa_circRNA_013093		hsa_circRNA_101114
hsa_circRNA_103813		hsa_circRNA_101123
hsa_circRNA_405709		hsa_circRNA_101141
hsa_circRNA_103143		hsa_circRNA_101142
hsa_circRNA_000259		hsa_circRNA_101144
hsa_circRNA_102933		hsa_circRNA_101145
hsa_circRNA_101947		hsa_circRNA_101146
hsa_circRNA_100259		hsa_circRNA_101147
hsa_circRNA_077032		hsa_circRNA_101165
hsa_circRNA_407203		hsa_circRNA_101170
hsa_circRNA_406544		hsa_circRNA_101176
hsa_circRNA_405135		hsa_circRNA_101177
hsa_circRNA_104559		hsa_circRNA_101182
hsa_circRNA_000843		hsa_circRNA_101185
hsa_circRNA_105012		hsa_circRNA_101187
hsa_circRNA_103619		hsa_circRNA_101192
hsa_circRNA_003357		hsa_circRNA_101207
hsa_circRNA_403631		hsa_circRNA_101210
hsa_circRNA_001094		hsa_circRNA_101212
hsa_circRNA_104809		hsa_circRNA_101218
hsa_circRNA_030453		hsa_circRNA_101220
hsa_circRNA_025349		hsa_circRNA_101222
hsa_circRNA_405031		hsa_circRNA_101223
hsa_circRNA_407116		hsa_circRNA_101224
hsa_circRNA_405133		hsa_circRNA_101227
hsa_circRNA_104532		hsa_circRNA_101231
hsa_circRNA_043415		hsa_circRNA_101232
hsa_circRNA_001805		hsa_circRNA_101239
hsa_circRNA_100848		hsa_circRNA_101259
hsa_circRNA_004649		hsa_circRNA_101260
hsa_circRNA_030101		hsa_circRNA_101269
hsa_circRNA_103393		hsa_circRNA_101281
hsa_circRNA_000569		hsa_circRNA_101290
hsa_circRNA_403236		hsa_circRNA_101297
hsa_circRNA_092393		hsa_circRNA_101299
hsa_circRNA_404663		hsa_circRNA_101300
hsa_circRNA_103863		hsa_circRNA_101303
hsa_circRNA_400997		hsa_circRNA_101304
hsa_circRNA_100050		hsa_circRNA_101313
hsa_circRNA_004745		hsa_circRNA_101314
hsa_circRNA_019504		hsa_circRNA_101315
hsa_circRNA_101957		hsa_circRNA_101317
hsa_circRNA_004804		hsa_circRNA_101320
hsa_circRNA_002576		hsa_circRNA_101322
hsa_circRNA_005525		hsa_circRNA_101323
hsa_circRNA_043368		hsa_circRNA_101348
hsa_circRNA_056670		hsa_circRNA_101349
hsa_circRNA_090999		hsa_circRNA_101353
hsa_circRNA_018315		hsa_circRNA_101356
hsa_circRNA_405906		hsa_circRNA_101367
hsa_circRNA_012964		hsa_circRNA_101384
hsa_circRNA_406647		hsa_circRNA_101387
hsa_circRNA_029987		hsa_circRNA_101399
hsa_circRNA_103070		hsa_circRNA_101400
hsa_circRNA_400296		hsa_circRNA_101419
hsa_circRNA_004119		hsa_circRNA_101423
hsa_circRNA_405901		hsa_circRNA_101436
hsa_circRNA_406563		hsa_circRNA_101461
hsa_circRNA_104548		hsa_circRNA_101465
hsa_circRNA_014784		hsa_circRNA_101467
hsa_circRNA_001574		hsa_circRNA_101476
hsa_circRNA_000541		hsa_circRNA_101477
hsa_circRNA_101358		hsa_circRNA_101481
hsa_circRNA_104700		hsa_circRNA_101484
hsa_circRNA_404908		hsa_circRNA_101485
hsa_circRNA_101622		hsa_circRNA_101491
hsa_circRNA_006020		hsa_circRNA_101495
hsa_circRNA_102289		hsa_circRNA_101505
hsa_circRNA_001992		hsa_circRNA_101513
hsa_circRNA_003493		hsa_circRNA_101514
hsa_circRNA_101288		hsa_circRNA_101524
hsa_circRNA_406500		hsa_circRNA_101536
hsa_circRNA_003785		hsa_circRNA_101537
hsa_circRNA_405276		hsa_circRNA_101545
hsa_circRNA_104564		hsa_circRNA_101546
hsa_circRNA_403850		hsa_circRNA_101553
hsa_circRNA_101421		hsa_circRNA_101555
hsa_circRNA_103046		hsa_circRNA_101556
hsa_circRNA_404225		hsa_circRNA_101563
hsa_circRNA_092435		hsa_circRNA_101567
hsa_circRNA_100219		hsa_circRNA_101569
hsa_circRNA_004912		hsa_circRNA_101571
hsa_circRNA_000827		hsa_circRNA_101580
hsa_circRNA_100651		hsa_circRNA_101581
hsa_circRNA_101529		hsa_circRNA_101585
hsa_circRNA_001535		hsa_circRNA_101586
hsa_circRNA_103636		hsa_circRNA_101590
hsa_circRNA_006776		hsa_circRNA_101600
hsa_circRNA_402867		hsa_circRNA_101606
hsa_circRNA_023690		hsa_circRNA_101608
hsa_circRNA_103242		hsa_circRNA_101615
hsa_circRNA_104715		hsa_circRNA_101625
hsa_circRNA_035208		hsa_circRNA_101631
hsa_circRNA_103999		hsa_circRNA_101632
hsa_circRNA_100513		hsa_circRNA_101633
hsa_circRNA_103905		hsa_circRNA_101636
hsa_circRNA_101317		hsa_circRNA_101665
hsa_circRNA_092383		hsa_circRNA_101669
hsa_circRNA_009107		hsa_circRNA_101671
hsa_circRNA_103548		hsa_circRNA_101672
hsa_circRNA_104139		hsa_circRNA_101673
hsa_circRNA_406412		hsa_circRNA_101687
hsa_circRNA_100886		hsa_circRNA_101692
hsa_circRNA_002132		hsa_circRNA_101697
hsa_circRNA_007854		hsa_circRNA_101701
hsa_circRNA_005020		hsa_circRNA_101703
hsa_circRNA_101784		hsa_circRNA_101704
hsa_circRNA_406695		hsa_circRNA_101705
hsa_circRNA_101906		hsa_circRNA_101712
hsa_circRNA_101800		hsa_circRNA_101717
hsa_circRNA_103998		hsa_circRNA_101718
hsa_circRNA_092372		hsa_circRNA_101719
hsa_circRNA_004045		hsa_circRNA_101727
hsa_circRNA_104224		hsa_circRNA_101736
hsa_circRNA_051907		hsa_circRNA_101740
hsa_circRNA_100422		hsa_circRNA_101746
hsa_circRNA_100357		hsa_circRNA_101754
hsa_circRNA_005987		hsa_circRNA_101755
hsa_circRNA_020964		hsa_circRNA_101775
hsa_circRNA_008974		hsa_circRNA_101778
hsa_circRNA_104039		hsa_circRNA_101780
hsa_circRNA_406038		hsa_circRNA_101784
hsa_circRNA_101621		hsa_circRNA_101787
hsa_circRNA_400959		hsa_circRNA_101788
hsa_circRNA_404962		hsa_circRNA_101800
hsa_circRNA_104864		hsa_circRNA_101802
hsa_circRNA_401195		hsa_circRNA_101819
hsa_circRNA_406637		hsa_circRNA_101821
hsa_circRNA_101356		hsa_circRNA_101827
hsa_circRNA_000959		hsa_circRNA_101831
hsa_circRNA_008178		hsa_circRNA_101832
hsa_circRNA_100560		hsa_circRNA_101841
hsa_circRNA_104645		hsa_circRNA_101842
hsa_circRNA_102298		hsa_circRNA_101846
hsa_circRNA_012287		hsa_circRNA_101852
hsa_circRNA_102879		hsa_circRNA_101854
hsa_circRNA_405472		hsa_circRNA_101865
hsa_circRNA_406125		hsa_circRNA_101875
hsa_circRNA_404953		hsa_circRNA_101878
hsa_circRNA_406002		hsa_circRNA_101880
hsa_circRNA_400698		hsa_circRNA_101894
hsa_circRNA_404849		hsa_circRNA_101898
hsa_circRNA_100796		hsa_circRNA_101906
hsa_circRNA_104648		hsa_circRNA_101924
hsa_circRNA_404558		hsa_circRNA_101933
hsa_circRNA_406705		hsa_circRNA_101938
hsa_circRNA_003400		hsa_circRNA_101952
hsa_circRNA_001028		hsa_circRNA_101954
hsa_circRNA_002843		hsa_circRNA_101972
hsa_circRNA_402931		hsa_circRNA_101981
hsa_circRNA_103555		hsa_circRNA_101989
hsa_circRNA_406392		hsa_circRNA_101996
hsa_circRNA_405289		hsa_circRNA_101998
hsa_circRNA_406628		hsa_circRNA_102002
hsa_circRNA_100417		hsa_circRNA_102004
hsa_circRNA_038343		hsa_circRNA_102005
hsa_circRNA_400670		hsa_circRNA_102011
hsa_circRNA_406513		hsa_circRNA_102024
hsa_circRNA_072697		hsa_circRNA_102027
hsa_circRNA_405163		hsa_circRNA_102037
hsa_circRNA_102478		hsa_circRNA_102049
hsa_circRNA_405789		hsa_circRNA_102051
hsa_circRNA_401886		hsa_circRNA_102062
hsa_circRNA_404615		hsa_circRNA_102063
hsa_circRNA_100451		hsa_circRNA_102068
hsa_circRNA_045986		hsa_circRNA_102079
hsa_circRNA_092476		hsa_circRNA_102081
hsa_circRNA_102043		hsa_circRNA_102089
hsa_circRNA_023216		hsa_circRNA_102094
hsa_circRNA_405813		hsa_circRNA_102112
hsa_circRNA_104552		hsa_circRNA_102118
hsa_circRNA_090585		hsa_circRNA_102135
hsa_circRNA_401530		hsa_circRNA_102136
hsa_circRNA_406575		hsa_circRNA_102164
hsa_circRNA_100504		hsa_circRNA_102175
hsa_circRNA_102012		hsa_circRNA_102178
hsa_circRNA_000816		hsa_circRNA_102180
hsa_circRNA_104866		hsa_circRNA_102185
hsa_circRNA_008141		hsa_circRNA_102195
hsa_circRNA_080302		hsa_circRNA_102196
hsa_circRNA_402150		hsa_circRNA_102206
hsa_circRNA_103152		hsa_circRNA_102210
hsa_circRNA_102894		hsa_circRNA_102213
hsa_circRNA_004196		hsa_circRNA_102220
hsa_circRNA_004036		hsa_circRNA_102226
hsa_circRNA_406888		hsa_circRNA_102237
hsa_circRNA_007579		hsa_circRNA_102240
hsa_circRNA_001128		hsa_circRNA_102246
hsa_circRNA_405929		hsa_circRNA_102249
hsa_circRNA_103524		hsa_circRNA_102254
hsa_circRNA_406503		hsa_circRNA_102259
hsa_circRNA_102646		hsa_circRNA_102260
hsa_circRNA_406840		hsa_circRNA_102261
hsa_circRNA_406618		hsa_circRNA_102262
hsa_circRNA_007270		hsa_circRNA_102266
hsa_circRNA_101839		hsa_circRNA_102267
hsa_circRNA_007482		hsa_circRNA_102268
hsa_circRNA_049587		hsa_circRNA_102271
hsa_circRNA_004237		hsa_circRNA_102283
hsa_circRNA_100110		hsa_circRNA_102301
hsa_circRNA_404463		hsa_circRNA_102309
hsa_circRNA_009037		hsa_circRNA_102312
hsa_circRNA_103620		hsa_circRNA_102319
hsa_circRNA_000782		hsa_circRNA_102322
hsa_circRNA_086412		hsa_circRNA_102350
hsa_circRNA_103749		hsa_circRNA_102354
hsa_circRNA_008026		hsa_circRNA_102362
hsa_circRNA_008336		hsa_circRNA_102373
hsa_circRNA_103191		hsa_circRNA_102382
hsa_circRNA_003424		hsa_circRNA_102383
hsa_circRNA_103297		hsa_circRNA_102396
hsa_circRNA_102809		hsa_circRNA_102398
hsa_circRNA_100208		hsa_circRNA_102404
hsa_circRNA_406843		hsa_circRNA_102408
hsa_circRNA_071127		hsa_circRNA_102411
hsa_circRNA_001736		hsa_circRNA_102430
hsa_circRNA_102150		hsa_circRNA_102436
hsa_circRNA_101123		hsa_circRNA_102451
hsa_circRNA_012173		hsa_circRNA_102455
hsa_circRNA_101215		hsa_circRNA_102459
hsa_circRNA_100833		hsa_circRNA_102460
hsa_circRNA_000792		hsa_circRNA_102461
hsa_circRNA_401724		hsa_circRNA_102462
hsa_circRNA_100539		hsa_circRNA_102464
hsa_circRNA_101424		hsa_circRNA_102479
hsa_circRNA_100454		hsa_circRNA_102481
hsa_circRNA_101916		hsa_circRNA_102485
hsa_circRNA_401418		hsa_circRNA_102504
hsa_circRNA_405845		hsa_circRNA_102508
hsa_circRNA_017675		hsa_circRNA_102511
hsa_circRNA_400277		hsa_circRNA_102512
hsa_circRNA_104524		hsa_circRNA_102515
hsa_circRNA_051334		hsa_circRNA_102517
hsa_circRNA_001383		hsa_circRNA_102521
hsa_circRNA_404622		hsa_circRNA_102523
hsa_circRNA_048113		hsa_circRNA_102524
hsa_circRNA_051800		hsa_circRNA_102525
hsa_circRNA_400823		hsa_circRNA_102526
hsa_circRNA_005395		hsa_circRNA_102529
hsa_circRNA_002534		hsa_circRNA_102531
hsa_circRNA_406856		hsa_circRNA_102533
hsa_circRNA_400062		hsa_circRNA_102534
hsa_circRNA_101009		hsa_circRNA_102535
hsa_circRNA_101504		hsa_circRNA_102540
hsa_circRNA_104948		hsa_circRNA_102541
hsa_circRNA_101553		hsa_circRNA_102543
hsa_circRNA_001151		hsa_circRNA_102550
hsa_circRNA_047827		hsa_circRNA_102557
hsa_circRNA_102370		hsa_circRNA_102559
hsa_circRNA_101310		hsa_circRNA_102564
hsa_circRNA_004129		hsa_circRNA_102568
hsa_circRNA_002412		hsa_circRNA_102572
hsa_circRNA_405422		hsa_circRNA_102575
hsa_circRNA_087497		hsa_circRNA_102576
hsa_circRNA_001310		hsa_circRNA_102578
hsa_circRNA_103762		hsa_circRNA_102582
hsa_circRNA_403182		hsa_circRNA_102592
hsa_circRNA_001580		hsa_circRNA_102593
hsa_circRNA_003916		hsa_circRNA_102594
hsa_circRNA_055554		hsa_circRNA_102598
hsa_circRNA_405534		hsa_circRNA_102604
hsa_circRNA_406519		hsa_circRNA_102621
hsa_circRNA_101053		hsa_circRNA_102624
hsa_circRNA_028595		hsa_circRNA_102635
hsa_circRNA_102184		hsa_circRNA_102644
hsa_circRNA_001856		hsa_circRNA_102645
hsa_circRNA_103392		hsa_circRNA_102657
hsa_circRNA_100145		hsa_circRNA_102661
hsa_circRNA_002603		hsa_circRNA_102687
hsa_circRNA_003875		hsa_circRNA_102694
hsa_circRNA_001544		hsa_circRNA_102725
hsa_circRNA_103016		hsa_circRNA_102731
hsa_circRNA_002561		hsa_circRNA_102736
hsa_circRNA_406756		hsa_circRNA_102747
hsa_circRNA_404195		hsa_circRNA_102752
hsa_circRNA_003308		hsa_circRNA_102754
hsa_circRNA_003327		hsa_circRNA_102755
hsa_circRNA_003991		hsa_circRNA_102771
hsa_circRNA_003143		hsa_circRNA_102786
hsa_circRNA_102948		hsa_circRNA_102787
hsa_circRNA_002922		hsa_circRNA_102788
hsa_circRNA_002444		hsa_circRNA_102790
hsa_circRNA_001606		hsa_circRNA_102794
hsa_circRNA_102307		hsa_circRNA_102798
hsa_circRNA_103829		hsa_circRNA_102800
hsa_circRNA_100589		hsa_circRNA_102802
hsa_circRNA_103412		hsa_circRNA_102806
hsa_circRNA_404607		hsa_circRNA_102813
hsa_circRNA_088070		hsa_circRNA_102816
hsa_circRNA_102760		hsa_circRNA_102817
hsa_circRNA_100691		hsa_circRNA_102826
hsa_circRNA_004669		hsa_circRNA_102836
hsa_circRNA_104476		hsa_circRNA_102849
hsa_circRNA_085973		hsa_circRNA_102850
hsa_circRNA_104301		hsa_circRNA_102852
hsa_circRNA_406022		hsa_circRNA_102854
hsa_circRNA_104206		hsa_circRNA_102855
hsa_circRNA_060185		hsa_circRNA_102856
hsa_circRNA_104897		hsa_circRNA_102870
hsa_circRNA_405504		hsa_circRNA_102873
hsa_circRNA_104831		hsa_circRNA_102879
hsa_circRNA_012592		hsa_circRNA_102881
hsa_circRNA_406554		hsa_circRNA_102889
hsa_circRNA_405448		hsa_circRNA_102897
hsa_circRNA_405432		hsa_circRNA_102908
hsa_circRNA_049052		hsa_circRNA_102913
hsa_circRNA_406832		hsa_circRNA_102917
hsa_circRNA_102870		hsa_circRNA_102918
hsa_circRNA_011445		hsa_circRNA_102919
hsa_circRNA_083996		hsa_circRNA_102928
hsa_circRNA_076313		hsa_circRNA_102936
hsa_circRNA_406208		hsa_circRNA_102939
hsa_circRNA_005505		hsa_circRNA_102943
hsa_circRNA_020623		hsa_circRNA_102951
hsa_circRNA_405086		hsa_circRNA_102956
hsa_circRNA_405296		hsa_circRNA_102957
hsa_circRNA_400487		hsa_circRNA_102959
hsa_circRNA_100160		hsa_circRNA_102960
hsa_circRNA_019875		hsa_circRNA_102961
hsa_circRNA_062547		hsa_circRNA_102974
hsa_circRNA_402748		hsa_circRNA_102976
hsa_circRNA_100216		hsa_circRNA_102977
hsa_circRNA_101549		hsa_circRNA_102980
hsa_circRNA_103752		hsa_circRNA_102981
hsa_circRNA_104789		hsa_circRNA_102983
hsa_circRNA_100385		hsa_circRNA_102990
hsa_circRNA_103180		hsa_circRNA_103004
hsa_circRNA_004208		hsa_circRNA_103010
hsa_circRNA_405185		hsa_circRNA_103023
hsa_circRNA_042994		hsa_circRNA_103052
hsa_circRNA_103073		hsa_circRNA_103056
hsa_circRNA_045893		hsa_circRNA_103057
hsa_circRNA_103161		hsa_circRNA_103060
hsa_circRNA_406239		hsa_circRNA_103064
hsa_circRNA_101094		hsa_circRNA_103065
hsa_circRNA_033018		hsa_circRNA_103066
hsa_circRNA_100452		hsa_circRNA_103067
hsa_circRNA_406395		hsa_circRNA_103072
hsa_circRNA_100456		hsa_circRNA_103081
hsa_circRNA_104247		hsa_circRNA_103088
hsa_circRNA_008689		hsa_circRNA_103090
hsa_circRNA_009618		hsa_circRNA_103091
hsa_circRNA_402690		hsa_circRNA_103093
hsa_circRNA_011164		hsa_circRNA_103103
hsa_circRNA_100182		hsa_circRNA_103111
hsa_circRNA_104779		hsa_circRNA_103113
hsa_circRNA_024246		hsa_circRNA_103114
hsa_circRNA_102700		hsa_circRNA_103118
hsa_circRNA_043297		hsa_circRNA_103120
hsa_circRNA_103478		hsa_circRNA_103127
hsa_circRNA_406755		hsa_circRNA_103135
hsa_circRNA_406526		hsa_circRNA_103140
hsa_circRNA_400222		hsa_circRNA_103142
hsa_circRNA_018242		hsa_circRNA_103149
hsa_circRNA_022487		hsa_circRNA_103159
hsa_circRNA_100228		hsa_circRNA_103164
hsa_circRNA_103622		hsa_circRNA_103167
hsa_circRNA_102024		hsa_circRNA_103168
hsa_circRNA_040319		hsa_circRNA_103174
hsa_circRNA_102033		hsa_circRNA_103177
hsa_circRNA_064090		hsa_circRNA_103188
hsa_circRNA_103771		hsa_circRNA_103191
hsa_circRNA_008229		hsa_circRNA_103194
hsa_circRNA_401955		hsa_circRNA_103204
hsa_circRNA_403351		hsa_circRNA_103209
hsa_circRNA_103100		hsa_circRNA_103212
hsa_circRNA_004895		hsa_circRNA_103213
hsa_circRNA_104739		hsa_circRNA_103215
hsa_circRNA_092587		hsa_circRNA_103216
hsa_circRNA_407002		hsa_circRNA_103224
hsa_circRNA_405507		hsa_circRNA_103225
hsa_circRNA_406041		hsa_circRNA_103228
hsa_circRNA_103341		hsa_circRNA_103233
hsa_circRNA_008518		hsa_circRNA_103234
hsa_circRNA_104623		hsa_circRNA_103236
hsa_circRNA_000297		hsa_circRNA_103246
hsa_circRNA_092568		hsa_circRNA_103248
hsa_circRNA_403192		hsa_circRNA_103250
hsa_circRNA_001586		hsa_circRNA_103257
hsa_circRNA_400334		hsa_circRNA_103260
hsa_circRNA_100250		hsa_circRNA_103261
hsa_circRNA_405650		hsa_circRNA_103270
hsa_circRNA_404617		hsa_circRNA_103271
hsa_circRNA_406368		hsa_circRNA_103272
hsa_circRNA_103258		hsa_circRNA_103277
hsa_circRNA_405011		hsa_circRNA_103279
hsa_circRNA_101848		hsa_circRNA_103281
hsa_circRNA_000937		hsa_circRNA_103287
hsa_circRNA_102357		hsa_circRNA_103307
hsa_circRNA_102148		hsa_circRNA_103309
hsa_circRNA_402565		hsa_circRNA_103316
hsa_circRNA_010884		hsa_circRNA_103318
hsa_circRNA_103736		hsa_circRNA_103325
hsa_circRNA_104097		hsa_circRNA_103340
hsa_circRNA_101655		hsa_circRNA_103341
hsa_circRNA_083026		hsa_circRNA_103343
hsa_circRNA_102326		hsa_circRNA_103348
hsa_circRNA_104442		hsa_circRNA_103355
hsa_circRNA_084765		hsa_circRNA_103356
hsa_circRNA_104771		hsa_circRNA_103361
hsa_circRNA_071000		hsa_circRNA_103363
hsa_circRNA_402678		hsa_circRNA_103365
hsa_circRNA_002503		hsa_circRNA_103367
hsa_circRNA_405882		hsa_circRNA_103388
hsa_circRNA_073649		hsa_circRNA_103389
hsa_circRNA_102580		hsa_circRNA_103390
hsa_circRNA_103844		hsa_circRNA_103395
hsa_circRNA_103987		hsa_circRNA_103404
hsa_circRNA_081888		hsa_circRNA_103405
hsa_circRNA_100678		hsa_circRNA_103411
hsa_circRNA_053162		hsa_circRNA_103412
hsa_circRNA_008412		hsa_circRNA_103413
hsa_circRNA_406343		hsa_circRNA_103414
hsa_circRNA_101423		hsa_circRNA_103415
hsa_circRNA_092528		hsa_circRNA_103419
hsa_circRNA_406180		hsa_circRNA_103422
hsa_circRNA_405274		hsa_circRNA_103457
hsa_circRNA_100773		hsa_circRNA_103459
hsa_circRNA_405500		hsa_circRNA_103460
hsa_circRNA_101849		hsa_circRNA_103461
hsa_circRNA_003416		hsa_circRNA_103468
hsa_circRNA_104828		hsa_circRNA_103469
hsa_circRNA_101412		hsa_circRNA_103471
hsa_circRNA_102455		hsa_circRNA_103479
hsa_circRNA_401506		hsa_circRNA_103488
hsa_circRNA_101614		hsa_circRNA_103489
hsa_circRNA_405721		hsa_circRNA_103490
hsa_circRNA_052165		hsa_circRNA_103491
hsa_circRNA_404515		hsa_circRNA_103492
hsa_circRNA_063697		hsa_circRNA_103494
hsa_circRNA_008761		hsa_circRNA_103499
hsa_circRNA_104311		hsa_circRNA_103501
hsa_circRNA_104720		hsa_circRNA_103505
hsa_circRNA_406639		hsa_circRNA_103506
hsa_circRNA_406791		hsa_circRNA_103507
hsa_circRNA_005328		hsa_circRNA_103509
hsa_circRNA_051638		hsa_circRNA_103523
hsa_circRNA_103862		hsa_circRNA_103528
hsa_circRNA_101798		hsa_circRNA_103530
hsa_circRNA_050139		hsa_circRNA_103531
hsa_circRNA_005239		hsa_circRNA_103540
hsa_circRNA_406326		hsa_circRNA_103542
hsa_circRNA_105044		hsa_circRNA_103548
hsa_circRNA_060056		hsa_circRNA_103549
hsa_circRNA_103038		hsa_circRNA_103561
hsa_circRNA_092108		hsa_circRNA_103570
hsa_circRNA_405986		hsa_circRNA_103571
hsa_circRNA_401697		hsa_circRNA_103586
hsa_circRNA_101318		hsa_circRNA_103595
hsa_circRNA_406667		hsa_circRNA_103597
hsa_circRNA_101959		hsa_circRNA_103605
hsa_circRNA_092534		hsa_circRNA_103609
hsa_circRNA_103284		hsa_circRNA_103623
hsa_circRNA_405040		hsa_circRNA_103624
hsa_circRNA_004555		hsa_circRNA_103625
hsa_circRNA_407092		hsa_circRNA_103635
hsa_circRNA_104786		hsa_circRNA_103642
hsa_circRNA_104649		hsa_circRNA_103649
hsa_circRNA_100974		hsa_circRNA_103655
hsa_circRNA_076138		hsa_circRNA_103667
hsa_circRNA_000158		hsa_circRNA_103671
hsa_circRNA_100595		hsa_circRNA_103673
hsa_circRNA_103371		hsa_circRNA_103680
hsa_circRNA_005655		hsa_circRNA_103686
hsa_circRNA_104850		hsa_circRNA_103690
hsa_circRNA_100391		hsa_circRNA_103695
hsa_circRNA_406430		hsa_circRNA_103706
hsa_circRNA_406001		hsa_circRNA_103707
hsa_circRNA_103014		hsa_circRNA_103714
hsa_circRNA_004498		hsa_circRNA_103730
hsa_circRNA_103526		hsa_circRNA_103731
hsa_circRNA_406178		hsa_circRNA_103743
hsa_circRNA_103911		hsa_circRNA_103744
hsa_circRNA_037076		hsa_circRNA_103758
hsa_circRNA_102437		hsa_circRNA_103763
hsa_circRNA_014280		hsa_circRNA_103766
hsa_circRNA_007923		hsa_circRNA_103776
hsa_circRNA_401823		hsa_circRNA_103781
hsa_circRNA_403883		hsa_circRNA_103783
hsa_circRNA_103954		hsa_circRNA_103784
hsa_circRNA_004163		hsa_circRNA_103789
hsa_circRNA_103280		hsa_circRNA_103792
hsa_circRNA_023509		hsa_circRNA_103803
hsa_circRNA_005232		hsa_circRNA_103806
hsa_circRNA_405094		hsa_circRNA_103817
hsa_circRNA_000736		hsa_circRNA_103818
hsa_circRNA_404780		hsa_circRNA_103827
hsa_circRNA_008075		hsa_circRNA_103835
hsa_circRNA_004907		hsa_circRNA_103855
hsa_circRNA_104165		hsa_circRNA_103869
hsa_circRNA_101834		hsa_circRNA_103884
hsa_circRNA_102859		hsa_circRNA_103888
hsa_circRNA_003608		hsa_circRNA_103890
hsa_circRNA_101146		hsa_circRNA_103891
hsa_circRNA_000494		hsa_circRNA_103905
hsa_circRNA_080831		hsa_circRNA_103906
hsa_circRNA_101985		hsa_circRNA_103933
hsa_circRNA_405811		hsa_circRNA_103941
hsa_circRNA_006473		hsa_circRNA_103942
hsa_circRNA_100059		hsa_circRNA_103943
hsa_circRNA_104440		hsa_circRNA_103951
hsa_circRNA_066670		hsa_circRNA_103968
hsa_circRNA_023569		hsa_circRNA_103975
hsa_circRNA_000322		hsa_circRNA_103981
hsa_circRNA_091840		hsa_circRNA_103985
hsa_circRNA_057948		hsa_circRNA_103986
hsa_circRNA_082633		hsa_circRNA_104023
hsa_circRNA_103024		hsa_circRNA_104055
hsa_circRNA_035537		hsa_circRNA_104056
hsa_circRNA_001304		hsa_circRNA_104058
hsa_circRNA_100933		hsa_circRNA_104071
hsa_circRNA_103283		hsa_circRNA_104075
hsa_circRNA_056029		hsa_circRNA_104089
hsa_circRNA_104169		hsa_circRNA_104092
hsa_circRNA_101757		hsa_circRNA_104101
hsa_circRNA_104660		hsa_circRNA_104104
hsa_circRNA_103981		hsa_circRNA_104106
hsa_circRNA_103354		hsa_circRNA_104117
hsa_circRNA_406221		hsa_circRNA_104118
hsa_circRNA_405327		hsa_circRNA_104127
hsa_circRNA_103764		hsa_circRNA_104147
hsa_circRNA_404911		hsa_circRNA_104149
hsa_circRNA_103061		hsa_circRNA_104152
hsa_circRNA_406454		hsa_circRNA_104161
hsa_circRNA_001642		hsa_circRNA_104166
hsa_circRNA_022624		hsa_circRNA_104169
hsa_circRNA_084753		hsa_circRNA_104194
hsa_circRNA_102416		hsa_circRNA_104198
hsa_circRNA_102742		hsa_circRNA_104205
hsa_circRNA_406145		hsa_circRNA_104206
hsa_circRNA_405920		hsa_circRNA_104214
hsa_circRNA_082317		hsa_circRNA_104221
hsa_circRNA_004210		hsa_circRNA_104234
hsa_circRNA_104064		hsa_circRNA_104236
hsa_circRNA_401205		hsa_circRNA_104244
hsa_circRNA_029532		hsa_circRNA_104247
hsa_circRNA_401357		hsa_circRNA_104249
hsa_circRNA_403230		hsa_circRNA_104252
hsa_circRNA_404184		hsa_circRNA_104253
hsa_circRNA_102273		hsa_circRNA_104261
hsa_circRNA_103600		hsa_circRNA_104268
hsa_circRNA_101670		hsa_circRNA_104270
hsa_circRNA_406789		hsa_circRNA_104271
hsa_circRNA_074660		hsa_circRNA_104297
hsa_circRNA_101029		hsa_circRNA_104298
hsa_circRNA_101371		hsa_circRNA_104302
hsa_circRNA_404869		hsa_circRNA_104313
hsa_circRNA_104092		hsa_circRNA_104319
hsa_circRNA_100847		hsa_circRNA_104326
hsa_circRNA_104647		hsa_circRNA_104332
hsa_circRNA_103159		hsa_circRNA_104348
hsa_circRNA_000320		hsa_circRNA_104351
hsa_circRNA_104929		hsa_circRNA_104355
hsa_circRNA_405542		hsa_circRNA_104357
hsa_circRNA_000797		hsa_circRNA_104374
hsa_circRNA_083369		hsa_circRNA_104377
hsa_circRNA_103567		hsa_circRNA_104383
hsa_circRNA_006725		hsa_circRNA_104385
hsa_circRNA_037886		hsa_circRNA_104393
hsa_circRNA_102582		hsa_circRNA_104412
hsa_circRNA_085362		hsa_circRNA_104419
hsa_circRNA_104336		hsa_circRNA_104423
hsa_circRNA_101494		hsa_circRNA_104427
hsa_circRNA_078724		hsa_circRNA_104431
hsa_circRNA_049954		hsa_circRNA_104442
hsa_circRNA_000222		hsa_circRNA_104443
hsa_circRNA_045404		hsa_circRNA_104450
hsa_circRNA_100316		hsa_circRNA_104474
hsa_circRNA_100923		hsa_circRNA_104475
hsa_circRNA_406187		hsa_circRNA_104483
hsa_circRNA_400011		hsa_circRNA_104490
hsa_circRNA_006491		hsa_circRNA_104496
hsa_circRNA_404508		hsa_circRNA_104497
hsa_circRNA_104533		hsa_circRNA_104500
hsa_circRNA_089074		hsa_circRNA_104512
hsa_circRNA_404185		hsa_circRNA_104522
hsa_circRNA_001278		hsa_circRNA_104523
hsa_circRNA_018343		hsa_circRNA_104544
hsa_circRNA_102761		hsa_circRNA_104545
hsa_circRNA_101873		hsa_circRNA_104547
hsa_circRNA_103276		hsa_circRNA_104548
hsa_circRNA_406584		hsa_circRNA_104563
hsa_circRNA_001735		hsa_circRNA_104564
hsa_circRNA_060455		hsa_circRNA_104565
hsa_circRNA_102079		hsa_circRNA_104572
hsa_circRNA_404445		hsa_circRNA_104577
hsa_circRNA_067700		hsa_circRNA_104579
hsa_circRNA_406127		hsa_circRNA_104586
hsa_circRNA_104472		hsa_circRNA_104598
hsa_circRNA_103226		hsa_circRNA_104600
hsa_circRNA_101841		hsa_circRNA_104602
hsa_circRNA_405866		hsa_circRNA_104606
hsa_circRNA_402942		hsa_circRNA_104616
hsa_circRNA_103452		hsa_circRNA_104627
hsa_circRNA_101337		hsa_circRNA_104630
hsa_circRNA_102449		hsa_circRNA_104635
hsa_circRNA_406829		hsa_circRNA_104638
hsa_circRNA_104091		hsa_circRNA_104644
hsa_circRNA_049831		hsa_circRNA_104647
hsa_circRNA_008349		hsa_circRNA_104650
hsa_circRNA_400969		hsa_circRNA_104651
hsa_circRNA_068281		hsa_circRNA_104666
hsa_circRNA_407272		hsa_circRNA_104678
hsa_circRNA_406380		hsa_circRNA_104680
hsa_circRNA_405743		hsa_circRNA_104690
hsa_circRNA_102966		hsa_circRNA_104693
hsa_circRNA_401696		hsa_circRNA_104697
hsa_circRNA_102340		hsa_circRNA_104714
hsa_circRNA_104638		hsa_circRNA_104716
hsa_circRNA_100538		hsa_circRNA_104717
hsa_circRNA_400724		hsa_circRNA_104718
hsa_circRNA_104499		hsa_circRNA_104727
hsa_circRNA_102376		hsa_circRNA_104728
hsa_circRNA_028990		hsa_circRNA_104744
hsa_circRNA_103532		hsa_circRNA_104754
hsa_circRNA_078488		hsa_circRNA_104758
hsa_circRNA_104790		hsa_circRNA_104761
hsa_circRNA_000951		hsa_circRNA_104776
hsa_circRNA_082335		hsa_circRNA_104777
hsa_circRNA_103098		hsa_circRNA_104791
hsa_circRNA_400097		hsa_circRNA_104800
hsa_circRNA_101425		hsa_circRNA_104804
hsa_circRNA_021667		hsa_circRNA_104805
hsa_circRNA_103820		hsa_circRNA_104806
hsa_circRNA_066845		hsa_circRNA_104809
hsa_circRNA_400673		hsa_circRNA_104810
hsa_circRNA_401527		hsa_circRNA_104818
hsa_circRNA_103388		hsa_circRNA_104826
hsa_circRNA_407075		hsa_circRNA_104832
hsa_circRNA_101392		hsa_circRNA_104851
hsa_circRNA_001591		hsa_circRNA_104856
hsa_circRNA_404296		hsa_circRNA_104860
hsa_circRNA_400070		hsa_circRNA_104868
hsa_circRNA_103064		hsa_circRNA_104869
hsa_circRNA_101511		hsa_circRNA_104872
hsa_circRNA_104511		hsa_circRNA_104873
hsa_circRNA_104510		hsa_circRNA_104875
hsa_circRNA_405273		hsa_circRNA_104877
hsa_circRNA_021866		hsa_circRNA_104878
hsa_circRNA_100884		hsa_circRNA_104889
hsa_circRNA_103641		hsa_circRNA_104894
hsa_circRNA_025016		hsa_circRNA_104895
hsa_circRNA_011381		hsa_circRNA_104899
hsa_circRNA_104118		hsa_circRNA_104904
hsa_circRNA_001722		hsa_circRNA_104911
hsa_circRNA_019618		hsa_circRNA_104912
hsa_circRNA_404464		hsa_circRNA_104921
hsa_circRNA_104562		hsa_circRNA_104922
hsa_circRNA_100193		hsa_circRNA_104923
hsa_circRNA_102160		hsa_circRNA_104924
hsa_circRNA_403893		hsa_circRNA_104928
hsa_circRNA_077409		hsa_circRNA_104930
hsa_circRNA_082614		hsa_circRNA_104936
hsa_circRNA_103382		hsa_circRNA_104948
hsa_circRNA_403595		hsa_circRNA_104949
hsa_circRNA_400082		hsa_circRNA_104956
hsa_circRNA_103325		hsa_circRNA_104963
hsa_circRNA_101026		hsa_circRNA_104964
hsa_circRNA_103690		hsa_circRNA_104967
hsa_circRNA_007333		hsa_circRNA_104979
hsa_circRNA_101811		hsa_circRNA_104980
hsa_circRNA_104856		hsa_circRNA_104981
hsa_circRNA_001470		hsa_circRNA_104985
hsa_circRNA_400043		hsa_circRNA_105000
hsa_circRNA_075501		hsa_circRNA_105002
hsa_circRNA_000629		hsa_circRNA_105019
hsa_circRNA_051161		hsa_circRNA_105027
hsa_circRNA_100328		hsa_circRNA_105031
hsa_circRNA_006397		hsa_circRNA_105034
hsa_circRNA_406213		hsa_circRNA_105035
hsa_circRNA_100337		hsa_circRNA_105043
hsa_circRNA_100435		hsa_circRNA_400002
hsa_circRNA_101843		hsa_circRNA_400013
hsa_circRNA_405769		hsa_circRNA_400019
hsa_circRNA_103779		hsa_circRNA_400021
hsa_circRNA_100655		hsa_circRNA_400026
hsa_circRNA_101794		hsa_circRNA_400031
hsa_circRNA_009377		hsa_circRNA_400032
hsa_circRNA_092468		hsa_circRNA_400040
hsa_circRNA_063603		hsa_circRNA_400041
hsa_circRNA_006652		hsa_circRNA_400043
hsa_circRNA_000890		hsa_circRNA_400044
hsa_circRNA_058230		hsa_circRNA_400049
hsa_circRNA_102919		hsa_circRNA_400052
hsa_circRNA_004299		hsa_circRNA_400053
hsa_circRNA_100980		hsa_circRNA_400059
hsa_circRNA_030887		hsa_circRNA_400066
hsa_circRNA_102913		hsa_circRNA_400067
hsa_circRNA_062726		hsa_circRNA_400078
hsa_circRNA_102836		hsa_circRNA_400085
hsa_circRNA_101141		hsa_circRNA_400086
hsa_circRNA_005861		hsa_circRNA_400087
hsa_circRNA_406060		hsa_circRNA_400090
hsa_circRNA_000049		hsa_circRNA_400095
hsa_circRNA_102613		hsa_circRNA_400099
hsa_circRNA_405266
hsa_circRNA_104521
hsa_circRNA_100296
hsa_circRNA_006723
hsa_circRNA_102899
hsa_circRNA_008561
hsa_circRNA_402016
hsa_circRNA_003201
hsa_circRNA_004546
hsa_circRNA_102173
hsa_circRNA_003434
hsa_circRNA_100331
hsa_circRNA_405475
hsa_circRNA_404853
hsa_circRNA_104230
hsa_circRNA_403531
hsa_circRNA_092361
hsa_circRNA_100979
hsa_circRNA_101865
hsa_circRNA_100344
hsa_circRNA_405731
hsa_circRNA_020235
hsa_circRNA_100433
hsa_circRNA_101858
hsa_circRNA_029893
hsa_circRNA_006019
hsa_circRNA_002145
hsa_circRNA_085129
hsa_circRNA_103153
hsa_circRNA_002271
hsa_circRNA_402157
hsa_circRNA_046843
hsa_circRNA_100376
hsa_circRNA_102559
hsa_circRNA_020706
hsa_circRNA_006973
hsa_circRNA_101495
hsa_circRNA_101496
hsa_circRNA_101202
hsa_circRNA_104376
hsa_circRNA_101700
hsa_circRNA_102071
hsa_circRNA_103781
hsa_circRNA_103222
hsa_circRNA_401474
hsa_circRNA_006118
hsa_circRNA_103916
hsa_circRNA_053028
hsa_circRNA_101420
hsa_circRNA_001325
hsa_circRNA_405442
hsa_circRNA_102198
hsa_circRNA_101629
hsa_circRNA_101628
hsa_circRNA_101338
hsa_circRNA_406399
hsa_circRNA_050963
hsa_circRNA_102929
hsa_circRNA_103021
hsa_circRNA_057362
hsa_circRNA_102739
hsa_circRNA_103140
hsa_circRNA_012733
hsa_circRNA_101065
hsa_circRNA_101981
hsa_circRNA_017667
hsa_circRNA_036559
hsa_circRNA_038635
hsa_circRNA_103992
hsa_circRNA_100002
hsa_circRNA_404429
hsa_circRNA_104566
hsa_circRNA_081599
hsa_circRNA_101883
hsa_circRNA_092572
hsa_circRNA_406878
hsa_circRNA_400107
hsa_circRNA_101258
hsa_circRNA_403216
hsa_circRNA_000770
hsa_circRNA_103507
hsa_circRNA_403409
hsa_circRNA_028681
hsa_circRNA_102375
hsa_circRNA_401586
hsa_circRNA_104289
hsa_circRNA_404284
hsa_circRNA_103196
hsa_circRNA_005015
hsa_circRNA_405428
hsa_circRNA_400766
hsa_circRNA_000721
hsa_circRNA_407132
hsa_circRNA_059774
hsa_circRNA_405324
hsa_circRNA_407306
hsa_circRNA_102586
hsa_circRNA_400938
hsa_circRNA_101921
hsa_circRNA_100921
hsa_circRNA_401297
hsa_circRNA_007443
hsa_circRNA_101316
hsa_circRNA_100476
hsa_circRNA_406986
hsa_circRNA_404974
hsa_circRNA_101728
hsa_circRNA_405469
hsa_circRNA_028628
hsa_circRNA_001964
hsa_circRNA_003698
hsa_circRNA_028067
hsa_circRNA_101980
hsa_circRNA_102207
hsa_circRNA_405196
hsa_circRNA_084900
hsa_circRNA_104046
hsa_circRNA_103408
hsa_circRNA_103052
hsa_circRNA_074842
hsa_circRNA_083834
hsa_circRNA_101074
hsa_circRNA_405224
hsa_circRNA_104833
hsa_circRNA_028072
hsa_circRNA_100055
hsa_circRNA_031668
hsa_circRNA_058741
hsa_circRNA_103828
hsa_circRNA_100648
hsa_circRNA_072837
hsa_circRNA_103069
hsa_circRNA_104879
hsa_circRNA_036088
hsa_circRNA_104322
hsa_circRNA_403838
hsa_circRNA_406140
hsa_circRNA_104896
hsa_circRNA_101272
hsa_circRNA_027446
hsa_circRNA_104109
hsa_circRNA_007105
hsa_circRNA_102688
hsa_circRNA_101524
hsa_circRNA_103066
hsa_circRNA_031393
hsa_circRNA_008936
hsa_circRNA_103704
hsa_circRNA_075522
hsa_circRNA_104355
hsa_circRNA_000746
hsa_circRNA_104184
hsa_circRNA_044833
hsa_circRNA_048148
hsa_circRNA_101575
hsa_circRNA_406612
hsa_circRNA_102924
hsa_circRNA_104642
hsa_circRNA_403530
hsa_circRNA_001145
hsa_circRNA_007192
hsa_circRNA_102133
hsa_circRNA_100863
hsa_circRNA_102137
hsa_circRNA_080346
hsa_circRNA_057748
hsa_circRNA_100311
hsa_circRNA_104353
hsa_circRNA_103972
hsa_circRNA_100832
hsa_circRNA_103728
hsa_circRNA_405057
hsa_circRNA_100478
hsa_circRNA_070154
hsa_circRNA_071679
hsa_circRNA_104989
hsa_circRNA_102049
hsa_circRNA_102051
hsa_circRNA_103414
hsa_circRNA_400780
hsa_circRNA_003792
hsa_circRNA_401725
hsa_circRNA_103088
hsa_circRNA_404848
hsa_circRNA_104781
hsa_circRNA_076039
hsa_circRNA_037760
hsa_circRNA_005073
hsa_circRNA_103508
hsa_circRNA_084708
hsa_circRNA_400428
hsa_circRNA_002566
hsa_circRNA_100790
hsa_circRNA_104131
hsa_circRNA_404889
hsa_circRNA_400418
hsa_circRNA_100458
hsa_circRNA_104481
hsa_circRNA_001226
hsa_circRNA_406928
hsa_circRNA_102605
hsa_circRNA_402061
hsa_circRNA_100728
hsa_circRNA_101478
hsa_circRNA_008551
hsa_circRNA_102587
hsa_circRNA_002015
hsa_circRNA_102187
hsa_circRNA_104738
hsa_circRNA_001524
hsa_circRNA_025249
hsa_circRNA_103177
hsa_circRNA_003949
hsa_circRNA_065638
hsa_circRNA_104591
hsa_circRNA_005093
hsa_circRNA_103028
hsa_circRNA_406417
hsa_circRNA_009052
hsa_circRNA_406898
hsa_circRNA_007662
hsa_circRNA_406476
hsa_circRNA_011371
hsa_circRNA_001512
hsa_circRNA_401183
hsa_circRNA_100436
hsa_circRNA_405579
hsa_circRNA_006984
hsa_circRNA_021827
hsa_circRNA_102293
hsa_circRNA_101061
hsa_circRNA_100646
hsa_circRNA_049382
hsa_circRNA_007730
hsa_circRNA_400095
hsa_circRNA_000558
hsa_circRNA_104209
hsa_circRNA_000367
hsa_circRNA_101120
hsa_circRNA_104467
hsa_circRNA_102485
hsa_circRNA_059914
hsa_circRNA_000440
hsa_circRNA_101974
hsa_circRNA_101319
hsa_circRNA_052507
hsa_circRNA_082778
hsa_circRNA_087800
hsa_circRNA_102388
hsa_circRNA_405375
hsa_circRNA_025042
hsa_circRNA_100559
hsa_circRNA_021845
hsa_circRNA_103176
hsa_circRNA_401622
hsa_circRNA_008990
hsa_circRNA_402800
hsa_circRNA_004297
hsa_circRNA_103831
hsa_circRNA_104352
hsa_circRNA_029545
hsa_circRNA_104514
hsa_circRNA_102134
hsa_circRNA_104534
hsa_circRNA_405218
hsa_circRNA_103747
hsa_circRNA_104686
hsa_circRNA_406281
hsa_circRNA_104482
hsa_circRNA_008981
hsa_circRNA_017469
hsa_circRNA_407193
hsa_circRNA_103056
hsa_circRNA_001869
hsa_circRNA_026036
hsa_circRNA_001223
hsa_circRNA_016682
hsa_circRNA_102418
hsa_circRNA_051933
hsa_circRNA_006290
hsa_circRNA_407093
hsa_circRNA_042103
hsa_circRNA_057360
hsa_circRNA_404492
hsa_circRNA_406040
hsa_circRNA_101312
hsa_circRNA_406839
hsa_circRNA_016771
hsa_circRNA_101203
hsa_circRNA_002114
hsa_circRNA_103463
hsa_circRNA_402515
hsa_circRNA_404876
hsa_circRNA_101593
hsa_circRNA_103327
hsa_circRNA_404527
hsa_circRNA_103113
hsa_circRNA_101216
hsa_circRNA_103808
hsa_circRNA_060930
hsa_circRNA_092180
hsa_circRNA_002609
hsa_circRNA_032547
hsa_circRNA_101108
hsa_circRNA_100635
hsa_circRNA_100188
hsa_circRNA_403457
hsa_circRNA_087264
hsa_circRNA_103540
hsa_circRNA_023304
hsa_circRNA_045183
hsa_circRNA_010210
hsa_circRNA_003430
hsa_circRNA_100294
hsa_circRNA_100365
hsa_circRNA_005078
hsa_circRNA_102940
hsa_circRNA_104120
hsa_circRNA_100043
hsa_circRNA_100151
hsa_circRNA_102876
hsa_circRNA_043639
hsa_circRNA_005967
hsa_circRNA_104473
hsa_circRNA_051799
hsa_circRNA_003040
hsa_circRNA_102158
hsa_circRNA_008219
hsa_circRNA_048140
hsa_circRNA_041008
hsa_circRNA_000260
hsa_circRNA_002532
hsa_circRNA_406550
hsa_circRNA_100875
hsa_circRNA_003380
hsa_circRNA_104049
hsa_circRNA_003794
hsa_circRNA_105037
hsa_circRNA_007104
hsa_circRNA_101558
hsa_circRNA_045308
hsa_circRNA_092441
hsa_circRNA_103296
hsa_circRNA_103759
hsa_circRNA_062634
hsa_circRNA_005210
hsa_circRNA_066377
hsa_circRNA_101694
hsa_circRNA_101465
hsa_circRNA_401278
hsa_circRNA_058619
hsa_circRNA_028184
hsa_circRNA_000620
hsa_circRNA_104066
hsa_circRNA_403010
hsa_circRNA_018572
hsa_circRNA_103770
hsa_circRNA_090069
hsa_circRNA_018844
hsa_circRNA_406977
hsa_circRNA_000365
hsa_circRNA_102154
hsa_circRNA_084135
hsa_circRNA_003788
hsa_circRNA_102537
hsa_circRNA_070521
hsa_circRNA_000850
hsa_circRNA_406075
hsa_circRNA_405270
hsa_circRNA_406842
hsa_circRNA_055855
hsa_circRNA_102787
hsa_circRNA_100789
hsa_circRNA_000927
hsa_circRNA_103691
hsa_circRNA_002327
hsa_circRNA_001442
hsa_circRNA_001052
hsa_circRNA_405182
hsa_circRNA_007760
hsa_circRNA_102539
hsa_circRNA_081751
hsa_circRNA_404986
hsa_circRNA_102111
hsa_circRNA_103601
hsa_circRNA_008851
hsa_circRNA_001984
hsa_circRNA_406913
hsa_circRNA_051490
hsa_circRNA_103102
hsa_circRNA_058191
hsa_circRNA_101309
hsa_circRNA_405301
hsa_circRNA_100421
hsa_circRNA_047427
hsa_circRNA_102573
hsa_circRNA_406595
hsa_circRNA_407308
hsa_circRNA_100305
hsa_circRNA_103328
hsa_circRNA_020256
hsa_circRNA_101145
hsa_circRNA_406910
hsa_circRNA_102534
hsa_circRNA_101551
hsa_circRNA_406112
hsa_circRNA_405670
hsa_circRNA_405567
hsa_circRNA_000771
hsa_circRNA_060604
hsa_circRNA_077426
hsa_circRNA_070733
hsa_circRNA_004270
hsa_circRNA_100658
hsa_circRNA_405539
hsa_circRNA_102854
hsa_circRNA_104178
hsa_circRNA_404385
hsa_circRNA_401196
hsa_circRNA_100939
hsa_circRNA_400533
hsa_circRNA_102135
hsa_circRNA_101083
hsa_circRNA_001326
hsa_circRNA_051348
hsa_circRNA_100062
hsa_circRNA_103253
hsa_circRNA_100261
hsa_circRNA_104343
hsa_circRNA_008676
hsa_circRNA_103509
hsa_circRNA_400294
hsa_circRNA_001182
hsa_circRNA_103993
hsa_circRNA_102832
hsa_circRNA_001630
hsa_circRNA_001893
hsa_circRNA_079813
hsa_circRNA_045350
hsa_circRNA_103504
hsa_circRNA_103503
hsa_circRNA_004773
hsa_circRNA_100119
hsa_circRNA_103908
hsa_circRNA_103110
hsa_circRNA_101245
hsa_circRNA_404411
hsa_circRNA_404851
hsa_circRNA_091578
hsa_circRNA_086779
hsa_circRNA_079845
hsa_circRNA_000070
hsa_circRNA_104805
hsa_circRNA_104620
hsa_circRNA_101828
hsa_circRNA_102813
hsa_circRNA_104547
hsa_circRNA_021928
hsa_circRNA_100927
hsa_circRNA_405203
hsa_circRNA_031235
hsa_circRNA_400620
hsa_circRNA_407091
hsa_circRNA_103205
hsa_circRNA_015677
hsa_circRNA_008297
hsa_circRNA_102163
hsa_circRNA_406865
hsa_circRNA_406936
hsa_circRNA_403751
hsa_circRNA_091419
hsa_circRNA_017854
hsa_circRNA_001243
hsa_circRNA_104152
hsa_circRNA_405609
hsa_circRNA_008359
hsa_circRNA_104671
hsa_circRNA_102706
hsa_circRNA_103044
hsa_circRNA_001802
hsa_circRNA_006226
hsa_circRNA_103705
hsa_circRNA_103124
hsa_circRNA_405508
hsa_circRNA_104690
hsa_circRNA_104689
hsa_circRNA_104225
hsa_circRNA_000983
hsa_circRNA_405752
hsa_circRNA_007010
hsa_circRNA_006465
hsa_circRNA_405030
hsa_circRNA_030303
hsa_circRNA_000676
hsa_circRNA_103239
hsa_circRNA_103590
hsa_circRNA_005899
hsa_circRNA_404415
hsa_circRNA_044879
hsa_circRNA_048728
hsa_circRNA_102737
hsa_circRNA_406400
hsa_circRNA_104045
hsa_circRNA_102167
hsa_circRNA_104285
hsa_circRNA_001273
hsa_circRNA_101296
hsa_circRNA_101082
hsa_circRNA_013054
hsa_circRNA_401991
hsa_circRNA_090328
hsa_circRNA_104983
hsa_circRNA_100630
hsa_circRNA_100893
hsa_circRNA_104619
hsa_circRNA_104368
hsa_circRNA_405172
hsa_circRNA_103148
hsa_circRNA_103680
hsa_circRNA_100805
hsa_circRNA_043821
hsa_circRNA_101160
hsa_circRNA_104369
hsa_circRNA_104003
hsa_circRNA_051123
hsa_circRNA_404641
hsa_circRNA_067744
hsa_circRNA_104014
hsa_circRNA_405770
hsa_circRNA_401884
hsa_circRNA_101584
hsa_circRNA_101778
hsa_circRNA_101469
hsa_circRNA_061260
hsa_circRNA_065926
hsa_circRNA_102689
hsa_circRNA_405582
hsa_circRNA_019608
hsa_circRNA_017502
hsa_circRNA_102221
hsa_circRNA_405191
hsa_circRNA_403589
hsa_circRNA_100546
hsa_circRNA_102127
hsa_circRNA_071095
hsa_circRNA_406704
hsa_circRNA_000207
hsa_circRNA_101028
hsa_circRNA_100052
hsa_circRNA_019225
hsa_circRNA_103112
hsa_circRNA_100411
hsa_circRNA_405062
hsa_circRNA_069087
hsa_circRNA_406989
hsa_circRNA_001640
hsa_circRNA_406930
hsa_circRNA_100862
hsa_circRNA_100157
hsa_circRNA_100669
hsa_circRNA_063739
hsa_circRNA_405694
hsa_circRNA_104349
hsa_circRNA_005855
hsa_circRNA_105026
hsa_circRNA_406649
hsa_circRNA_003599
hsa_circRNA_030050
hsa_circRNA_009154
hsa_circRNA_049279
hsa_circRNA_022515
hsa_circRNA_407057
hsa_circRNA_405992
hsa_circRNA_055012
hsa_circRNA_405758
hsa_circRNA_000571
hsa_circRNA_001089
hsa_circRNA_102707
hsa_circRNA_008208
hsa_circRNA_103812
hsa_circRNA_100443
hsa_circRNA_403520
hsa_circRNA_100505
hsa_circRNA_103080
hsa_circRNA_406032
hsa_circRNA_004189
hsa_circRNA_011297
hsa_circRNA_404860
hsa_circRNA_000484
hsa_circRNA_003148
hsa_circRNA_101687
hsa_circRNA_100677
hsa_circRNA_100897
hsa_circRNA_100907
hsa_circRNA_026195
hsa_circRNA_102856
hsa_circRNA_103635
hsa_circRNA_102105
hsa_circRNA_031859
hsa_circRNA_104243
hsa_circRNA_104244
hsa_circRNA_005887
hsa_circRNA_069714
hsa_circRNA_041597
hsa_circRNA_400433
hsa_circRNA_102115
hsa_circRNA_023787
hsa_circRNA_102895
hsa_circRNA_061828
hsa_circRNA_070830
hsa_circRNA_103518
hsa_circRNA_101023
hsa_circRNA_405222
hsa_circRNA_048164
hsa_circRNA_003566
hsa_circRNA_101128
hsa_circRNA_401212
hsa_circRNA_014094
hsa_circRNA_103437
hsa_circRNA_102817
hsa_circRNA_403725
hsa_circRNA_103517
hsa_circRNA_021756
hsa_circRNA_039365
hsa_circRNA_103830
hsa_circRNA_104454
hsa_circRNA_091537
hsa_circRNA_406871
hsa_circRNA_102045
hsa_circRNA_009435
hsa_circRNA_406772
hsa_circRNA_101480
hsa_circRNA_101041
hsa_circRNA_405495
hsa_circRNA_100761
hsa_circRNA_407319
hsa_circRNA_000936
hsa_circRNA_407219
hsa_circRNA_083932
hsa_circRNA_043912
hsa_circRNA_101349
hsa_circRNA_103569
hsa_circRNA_101252
hsa_circRNA_404919
hsa_circRNA_007201
hsa_circRNA_009548
hsa_circRNA_009550
hsa_circRNA_103546
hsa_circRNA_406726
hsa_circRNA_402303
hsa_circRNA_406862
hsa_circRNA_406277
hsa_circRNA_003942
hsa_circRNA_102325
hsa_circRNA_103890
hsa_circRNA_401555
hsa_circRNA_101497
hsa_circRNA_008267
hsa_circRNA_100600
hsa_circRNA_405722
hsa_circRNA_100652
hsa_circRNA_104792
hsa_circRNA_005575
hsa_circRNA_100561
hsa_circRNA_051041
hsa_circRNA_057090
hsa_circRNA_101933
hsa_circRNA_004383
hsa_circRNA_006040
hsa_circRNA_079787
hsa_circRNA_406562
hsa_circRNA_008022
hsa_circRNA_102216
hsa_circRNA_406366
hsa_circRNA_007691
hsa_circRNA_405353
hsa_circRNA_407031
hsa_circRNA_103742
hsa_circRNA_103573
hsa_circRNA_405930
hsa_circRNA_401814
hsa_circRNA_001715
hsa_circRNA_100668
hsa_circRNA_008821
hsa_circRNA_406972
hsa_circRNA_400954
hsa_circRNA_103396
hsa_circRNA_103579
hsa_circRNA_002593
hsa_circRNA_101631
hsa_circRNA_405048
hsa_circRNA_407123
hsa_circRNA_104557
hsa_circRNA_103310
hsa_circRNA_406068
hsa_circRNA_077109
hsa_circRNA_009306
hsa_circRNA_042828
hsa_circRNA_104628
hsa_circRNA_405909
hsa_circRNA_053179
hsa_circRNA_103545
hsa_circRNA_405996
hsa_circRNA_405647
hsa_circRNA_102106
hsa_circRNA_405228
hsa_circRNA_001716
hsa_circRNA_003580
hsa_circRNA_103190
hsa_circRNA_054272
hsa_circRNA_406996
hsa_circRNA_100120
hsa_circRNA_092461
hsa_circRNA_049593
hsa_circRNA_000084
hsa_circRNA_051404
hsa_circRNA_406957
hsa_circRNA_405662
hsa_circRNA_102762
hsa_circRNA_102168
hsa_circRNA_103220
hsa_circRNA_011587
hsa_circRNA_101649
hsa_circRNA_005429
hsa_circRNA_017645
hsa_circRNA_401081
hsa_circRNA_103737
hsa_circRNA_007509
hsa_circRNA_047596
hsa_circRNA_100770
hsa_circRNA_017403
hsa_circRNA_101498
hsa_circRNA_003596
hsa_circRNA_403646
hsa_circRNA_101276
hsa_circRNA_004581
hsa_circRNA_101036
hsa_circRNA_406510
hsa_circRNA_402901
hsa_circRNA_054226
hsa_circRNA_401604
hsa_circRNA_104818
hsa_circRNA_104826
hsa_circRNA_004658
hsa_circRNA_001485
hsa_circRNA_004693
hsa_circRNA_081386
hsa_circRNA_400016
hsa_circRNA_400924
hsa_circRNA_102358
hsa_circRNA_103936
hsa_circRNA_104256
hsa_circRNA_100229
hsa_circRNA_034880
hsa_circRNA_104865
hsa_circRNA_006893
hsa_circRNA_006946
hsa_circRNA_406804
hsa_circRNA_400633
hsa_circRNA_407024
hsa_circRNA_029665
hsa_circRNA_006333
hsa_circRNA_104846
hsa_circRNA_406641
hsa_circRNA_103138
hsa_circRNA_077218
hsa_circRNA_100829
hsa_circRNA_000482
hsa_circRNA_403959
hsa_circRNA_006079
hsa_circRNA_100579
hsa_circRNA_100934
hsa_circRNA_406397
hsa_circRNA_005161
hsa_circRNA_102153
hsa_circRNA_104153
hsa_circRNA_034869
hsa_circRNA_001798
hsa_circRNA_406329
hsa_circRNA_019171
hsa_circRNA_406632
hsa_circRNA_404828
hsa_circRNA_051695
hsa_circRNA_024144
hsa_circRNA_019337
hsa_circRNA_404748
hsa_circRNA_104390
hsa_circRNA_406122
hsa_circRNA_102989
hsa_circRNA_103927
hsa_circRNA_000100
hsa_circRNA_406039
hsa_circRNA_001914
hsa_circRNA_104947
hsa_circRNA_104938
hsa_circRNA_401514
hsa_circRNA_084903
hsa_circRNA_001506
hsa_circRNA_406545
hsa_circRNA_405109
hsa_circRNA_100585
hsa_circRNA_406478
hsa_circRNA_006378
hsa_circRNA_406564
hsa_circRNA_405350
hsa_circRNA_103623
hsa_circRNA_104633
hsa_circRNA_092510
hsa_circRNA_102295
hsa_circRNA_101913
hsa_circRNA_407337
hsa_circRNA_403015
hsa_circRNA_405398
hsa_circRNA_406453
hsa_circRNA_057929
hsa_circRNA_406549
hsa_circRNA_405409
hsa_circRNA_001180
hsa_circRNA_404226
hsa_circRNA_104610
hsa_circRNA_088333
hsa_circRNA_102352
hsa_circRNA_401119
hsa_circRNA_400928
hsa_circRNA_100777
hsa_circRNA_104893
hsa_circRNA_045534
hsa_circRNA_003524
hsa_circRNA_405383
hsa_circRNA_406019
hsa_circRNA_103769
hsa_circRNA_000106
hsa_circRNA_103726
hsa_circRNA_047903
hsa_circRNA_102901
hsa_circRNA_101191
hsa_circRNA_006425
hsa_circRNA_100275
hsa_circRNA_100543
hsa_circRNA_103178
hsa_circRNA_100922
hsa_circRNA_404994
hsa_circRNA_403325
hsa_circRNA_005715
hsa_circRNA_003300
hsa_circRNA_102311
hsa_circRNA_100928
hsa_circRNA_001745
hsa_circRNA_101489
hsa_circRNA_403825
hsa_circRNA_407218
hsa_circRNA_406452
hsa_circRNA_102247
hsa_circRNA_084642
hsa_circRNA_104637
hsa_circRNA_005644
hsa_circRNA_080731
hsa_circRNA_400896
hsa_circRNA_000812
hsa_circRNA_000193
hsa_circRNA_031647
hsa_circRNA_092419
hsa_circRNA_001552
hsa_circRNA_406065
hsa_circRNA_044839
hsa_circRNA_404772
hsa_circRNA_100978
hsa_circRNA_004566
hsa_circRNA_102020
hsa_circRNA_011511
hsa_circRNA_038822
hsa_circRNA_401404
hsa_circRNA_405524
hsa_circRNA_104624
hsa_circRNA_101008
hsa_circRNA_000853
hsa_circRNA_006675
hsa_circRNA_025614
hsa_circRNA_013162
hsa_circRNA_073810
hsa_circRNA_104906
hsa_circRNA_000838
hsa_circRNA_104176
hsa_circRNA_101554
hsa_circRNA_005048
hsa_circRNA_103103
hsa_circRNA_102312
hsa_circRNA_406557
hsa_circRNA_005638
hsa_circRNA_077736
hsa_circRNA_022429
hsa_circRNA_101875
hsa_circRNA_065673
hsa_circRNA_101402
hsa_circRNA_103729
hsa_circRNA_103706
hsa_circRNA_104103
hsa_circRNA_406130
hsa_circRNA_105009
hsa_circRNA_400470
hsa_circRNA_104768
hsa_circRNA_006111
hsa_circRNA_083789
hsa_circRNA_406471
hsa_circRNA_100811
hsa_circRNA_404737
hsa_circRNA_100540
hsa_circRNA_103107
hsa_circRNA_008912
hsa_circRNA_005762
hsa_circRNA_100200
hsa_circRNA_400037
hsa_circRNA_405556
hsa_circRNA_002131
hsa_circRNA_038383
hsa_circRNA_019841
hsa_circRNA_012823
hsa_circRNA_100896
hsa_circRNA_103631
hsa_circRNA_063725
hsa_circRNA_405696
hsa_circRNA_055102
hsa_circRNA_061548
hsa_circRNA_000127
hsa_circRNA_008849
hsa_circRNA_407253
hsa_circRNA_101950
hsa_circRNA_068067
hsa_circRNA_405625
hsa_circRNA_104406
hsa_circRNA_402113
hsa_circRNA_000492
hsa_circRNA_100313
hsa_circRNA_102159
hsa_circRNA_083182
hsa_circRNA_101346
hsa_circRNA_051620
hsa_circRNA_103717
hsa_circRNA_102322
hsa_circRNA_042691
hsa_circRNA_401587
hsa_circRNA_104737
hsa_circRNA_407108
hsa_circRNA_103827
hsa_circRNA_401887
hsa_circRNA_102578
hsa_circRNA_002620
hsa_circRNA_037153
hsa_circRNA_104433
hsa_circRNA_003605
hsa_circRNA_101639
hsa_circRNA_087120
hsa_circRNA_000818
hsa_circRNA_002314
hsa_circRNA_050889
hsa_circRNA_103012
hsa_circRNA_405946
hsa_circRNA_406396
hsa_circRNA_103121
hsa_circRNA_072473
hsa_circRNA_402743
hsa_circRNA_001101
hsa_circRNA_104630
hsa_circRNA_102374
hsa_circRNA_402587
hsa_circRNA_101477
hsa_circRNA_401518
hsa_circRNA_079701
hsa_circRNA_101179
hsa_circRNA_101686
hsa_circRNA_104203
hsa_circRNA_100840
hsa_circRNA_101301
hsa_circRNA_104718
hsa_circRNA_104177
hsa_circRNA_006859
hsa_circRNA_406350
hsa_circRNA_405010
hsa_circRNA_049255
hsa_circRNA_087964
hsa_circRNA_000957
hsa_circRNA_059674
hsa_circRNA_403267
hsa_circRNA_101926
hsa_circRNA_083388
hsa_circRNA_003475
hsa_circRNA_100834
hsa_circRNA_402731
hsa_circRNA_404998
hsa_circRNA_000114
hsa_circRNA_407071
hsa_circRNA_401016
hsa_circRNA_104629
hsa_circRNA_101351
hsa_circRNA_101395
hsa_circRNA_103767
hsa_circRNA_104811
hsa_circRNA_405523
hsa_circRNA_406008
hsa_circRNA_101777
hsa_circRNA_405305
hsa_circRNA_092552
hsa_circRNA_017516
hsa_circRNA_406889
hsa_circRNA_074306
hsa_circRNA_001415
hsa_circRNA_101278
hsa_circRNA_404914
hsa_circRNA_405612
hsa_circRNA_100273
hsa_circRNA_104168
hsa_circRNA_101303
hsa_circRNA_404528
hsa_circRNA_005009
hsa_circRNA_104837
hsa_circRNA_404186
hsa_circRNA_406505
hsa_circRNA_004953
hsa_circRNA_083211
hsa_circRNA_000386
hsa_circRNA_009158
hsa_circRNA_101064
hsa_circRNA_400067
hsa_circRNA_000123
hsa_circRNA_405247
hsa_circRNA_005158
hsa_circRNA_004706
hsa_circRNA_000510
hsa_circRNA_008592
hsa_circRNA_031896
hsa_circRNA_049241
hsa_circRNA_104102
hsa_circRNA_101360
hsa_circRNA_101546
hsa_circRNA_101911
hsa_circRNA_404462
hsa_circRNA_005467
hsa_circRNA_100981
hsa_circRNA_101720
hsa_circRNA_401702
hsa_circRNA_005230
hsa_circRNA_071488
hsa_circRNA_091244
hsa_circRNA_091652
hsa_circRNA_404758
hsa_circRNA_043552

## Sheet: downstream miRNAs
Hsa_circ_0008621-target miRNAs from ENCORI		Differentially expressed miRNAs in GSE79810		Hsa_circ_0008621-targeting differentially expressed miRNAs
hsa-miR-624-5p		hsa-miR-125a-5p		hsa-miR-532-5p
hsa-miR-6852-3p		hsa-miR-650
hsa-miR-3909		hsa-miR-146a
hsa-miR-641		hsa-miR-365
hsa-miR-3617-5p		hsa-let-7e
hsa-miR-3164		hsa-miR-552
hsa-miR-6820-3p		hsa-miR-501-3p
hsa-miR-511-3p		hsa-miR-451
hsa-miR-493-5p		hsa-miR-34c-3p
hsa-miR-381-3p		hsa-miR-141
hsa-miR-300		hsa-miR-1250
hsa-miR-532-5p		hsa-miR-518c*
hsa-miR-205-5p		hsa-miR-625
hsa-miR-625-3p		hsa-miR-1323
hsa-miR-382-3p		hsa-miR-99b
hsa-miR-3622b-5p		hsa-miR-145*
hsa-miR-129-5p		hsa-miR-616
hsa-miR-411-5p		hsa-miR-886-5p
hsa-miR-4524a-5p		hsa-miR-1276
hsa-miR-4524b-5p		hsa-miR-149
hsa-miR-503-5p		hsa-miR-645
hsa-miR-4500		hsa-miR-152
hsa-let-7a-5p		hsa-miR-215
hsa-let-7b-5p		hsa-miR-362-5p
hsa-let-7c-5p		hsa-miR-1
hsa-let-7e-5p		hsa-miR-375
hsa-let-7f-5p		hsa-miR-99a
hsa-miR-98-5p		hsa-miR-135b
hsa-let-7g-5p		hsa-miR-17*
hsa-let-7i-5p		hsa-miR-127-3p
hsa-let-7d-5p		hsa-miR-339-3p
hsa-miR-4458		hsa-miR-19a
hsa-miR-625-3p		hsa-miR-133b
hsa-miR-892c-5p		hsa-miR-455-3p
hsa-miR-448		hsa-miR-206
		hsa-miR-193a-3p
		hsa-miR-192*
		hsa-miR-424
		hsa-miR-27a*
		hsa-miR-590-5p
		hsa-miR-513a-3p
		hsa-miR-1247
		hsa-miR-409-3p
		hsa-miR-1266
		hsa-miR-1258
		hsa-miR-519e*
		hsa-miR-301a
		hsa-miR-516b
		hsa-miR-429
		hsa-miR-379*
		hsa-miR-603
		hcmv-miR-US5-1
		hsa-miR-1224-3p
		hsa-miR-130a
		hsa-miR-551b*
		hsa-miR-532-5p
		hsa-let-7f-2*
		hsa-miR-632
		hsa-miR-181c
		hsa-miR-101
		hsa-miR-146b-5p
		hsa-miR-7
		jcv-miR-J1-5p
		hsa-miR-199b-5p
		hsa-miR-338-3p
		hsa-miR-508-5p
		ebv-miR-BART12
		hsa-miR-497
		hsa-miR-520b
		hsa-miR-186
		hsa-miR-223
		hsa-miR-374b
		hsv1-miR-H6-3p
		hsa-miR-203
		hsa-miR-595
		hsa-miR-374a
		hsa-miR-96
		hsa-miR-148b
		hsa-miR-660
		hsa-miR-532-3p
		hsa-miR-708

## Sheet: taget mRNAs
MiR-532-5p-target mRNAs from ENCORI		Differentially expressed mRNAs in GSE122246		miR-532-5p-targeting differentially expressed mRNAs
VMA21		SOX11		MANEAL
CCNL2		FOXC2		SRSF11
RPL22		CLDN15		NEBL
EMC1		OR5M11		UFM1
CAPZB		LUC7L3		SLC16A3
CAMK2N1		IFNA13		BRD9
DDOST		USP17L6P		C9orf85
LUZP1		SNORD17
LUZP1		OR52H1
LUZP1		RAB6D
WASF2		DPPA2P3
EYA3		CXADRP2
YARS1		C1GALT1C1L
YARS1		SELENOKP3
AK2		IFNE
C1orf216		UBQLNL
C1orf216		CYSLTR2
C1orf216		LOC101929627
INPP5B		ST13P4
INPP5B		OR11H12
SF3A3		REXO1L2P
LRRC41		CRSP8P
DHCR24		SNORA70I
DHCR24		OR2A14
DHCR24		CAPNS2
PLPP3		SHLD2P3
GNG12		LOC100288562
GNG12		TMEM150B
SELENOF		LOC101929601
TMED5		HTR7P1
DBT		ARGLU1
SLC25A24		UBE2NL
LRIF1		IGBP1P1
WDR77		SPZ1
IGSF3		OR6A2
GATAD2B		UQCRBP1
UBE2Q1		MIR490
ADAR		PRORSD1P
UBQLN4		MTRNR2L2
MEX3A		LOC729080
GLMP		TAS2R13
CCT3		LOC100289361
ISG20L2		TAS2R19
HDGF		PAQR9-AS1
COPA		RNR2
DEDD		CPTP
RC3H1		LOC100270746
ABL2		PNN
CSRP1		ZNF563
KDM5B		TAS2R20
ADIPOR1		HUS1B
CHI3L1		OR10A2
SLC41A1		LOC100335030
YOD1		TAS2R60
LPGAT1		TCN1
ANGEL2		LOC646903
AIDA		FAM133B
GNG4		UPF3A
AKT3		LCDR
TARDBP		ART3
TMEM51		LINC00652
SPEN		CXCR2P1
CDC42		SPINK5
ZBTB40		SNRNP48
NIPAL3		TAS2R46
NIPAL3		ITPKA
CLIC4		LOC107984754
CLIC4		LOC653653
CLIC4		PCDHB4
NUDC		EIF2S3B
PHACTR4		EPM2AIP1
PHACTR4		DDI1
PHACTR4		CCDC18-AS1
PTPRU		RPL21P28
KPNA6		SNORA70F
AGO1		POU5F1P3
THRAP3		MKRN9P
THRAP3		SNORA36C
MANEAL		VPS13A
UTP11		OR52I2
AKIRIN1		PRH1-TAS2R14
CTPS1		TAS2R14
TSPAN1		MEIS3P1
ZYG11B		LINC00312
ZYG11B		HOXD10
PRKAA2		TCIM
USP1		FAM228B
MIER1		CXCL5
SRSF11		KIAA2013
TYW3		TTC30B
TYW3		LOC401127
MIGA1		PWARSN
PRKACB		KBTBD7
ZNF326		MIS18BP1
RWDD3		PLA2G15
TLCD4-RWDD3		KIF16B
SLC30A7		OR10AD1
FAM102B		ROR2
FAM102B		HCAR1
PTGFRN		USP17L17
GABPB2		NEK5
UBAP2L		PURG
EFNA3		HOXD13
LMNA		EBLN2
KIRREL1		WDR5B
KCNJ9		UIMC1
UFC1		TOLLIP-DT
ATP1B1		ANPEP
SUCO		PTTG2
MDM4		ZNF782
MDM4		TAS2R50
CNTN2		COL6A2
RASSF5		USP17L9P
RASSF5		YWHAEP1
RASSF5		PWAR5
CD55		USP17L13
RPS6KC1		USP17L15
PROX1		SLC25A21-AS1
C1orf115		FAM226B
IBA57		USP17L11
IBA57		KIF3A
MTR		GJD3
MTR		RGPD1
KIN		PRXL2B
SEPHS1		CES2
FAM107B		FAM133DP
NEBL		ERBB2
NEBL		CCDC183
ACBD5		ZC3H8
ACBD5		TMPRSS3
ZNF25		SIRT4
MARCHF8		GPR174
PARG		EFNB1
RTKN2		NOTUM
SAR1A		CAHM
SYNPO2L		TPI1P3
ANKRD1		LOC644656
PPP1R3C		CAPS2
CPEB3		ZNF304
COX15		DNAJB7
OGA		USP17L2
SH3PXD2A		ATP13A2
SH3PXD2A		CTAGE6
SH3PXD2A		ITPR2
SH3PXD2A		FGF14-AS2
CCDC186		RGPD2
PDZD8		CD8B2
ZMYND11		PGBD4
ZMYND11		LINC00597
GATA3		ANKRD16
KIAA1217		ND4
WAC		OR10A4
ZNF37A		KRT19
EIF4EBP2		CTAGE15
TMEM254		PPIAP30
CCSER2		MFSD6L
SHLD2		NKAPP1
PTEN		GUSBP5
PCGF5		LOC100134868
HECTD2		FLNC
ZFYVE27		SCARNA1
SCD		PPIAL4A
SCD		CSNK2A3
HIF1AN		SCARNA14
GBF1		LOC107985911
GBF1		ZNF665
SFXN2		LRRC10B
BORCS7		MISP
PDCD4		FJX1
NHLRC2		LOC100303749
FAM160B1		MNS1
ATRNL1		PBOV1
LHPP		LOC441455
ZRANB1		EIF2B5
MTG1		IFT81
AL360181.3		ZNF542P
POLR2L		SLC12A9
LGR4		SLC35A2
CD59		DPP4
ARHGAP1		CD8B
OSBP		IRAK1BP1
FADS1		LINC02992
FADS1		ANXA2R-OT1
SYVN1		ARHGAP27P1-BPTFP1-KPNA2P3
ALG8		WWC2-AS2
KCTD21		C6orf226
PGR		ZNF610
DDX6		C14orf178
H2AX		ZNF486
THY1		IFNA1
NECTIN1		MIF4GD-DT
NECTIN1		ZNF252P-AS1
ETS1		UPF3B
ARHGAP32		LINC00552
TRIM22		COL18A1
RPL27A		FOXC1
WEE1		SUSD3
NAV2		LINC00115
HTATIP2		EBP
RCN1		SUMO4
AL035078.4		SLC6A20
CAPRIN1		A2M-AS1
NAT10		ZNF709
TTC17		ARL17B
PTPRJ		UFM1
SELENOH		SDAD1P1
CTNND1		ZNF280D
AP001931.2		ALDH3B1
TMEM109		LOC102723409
RTN3		TAS2R30
MRPL49		PPIAL4C
CCND1		SNORA47
CCND1		CHPF
FADD		USP12
UVRAG		ZNF224
TMEM126B		MIR4453HG
MED17		RTN4R
YAP1		GCSH
YAP1		LINC00244
RBM7		CLDN16
TMEM25		PCDHB2
ARCN1		IER5L
SC5D		SLC25A21
CHEK1		OR51A4
ST3GAL4		LOC730101
APLP2		KRTAP4-1
M6PR		ZNRF2P1
M6PR		RPEL1
DUSP16		COX1
BCAT1		PCDHB16
KRAS		ANKRD26
KRAS		GPR21
KRAS		ANXA2P2
BHLHE41		ARL17A
TMTC1		LPL
IPO8		RTL1
PRICKLE1		ZNF525
NELL2		LOC107985567
SLC38A1		SBSPON
SLC38A2		UGDH-AS1
SLC38A2		CTSD
SLC38A2		C1QTNF12
SLC38A2		GSTM1
SLC11A2		AKR7A2P1
CBX5		ASPRV1
CBX5		C9orf85
CBX5		C9orf163
CBX5		GPALPP1
CBX5		LOC392196
ANKRD52		CFAP70
STAT2		ARMC2
NAP1L1		CYCSP52
PPP1R12A		H3C10
ATP2B1		TMEM17
CKAP4		CDRT15
PPTC7		CCDC88B
ATXN2		ACTG2
HRK		TOLLIP
PITPNM2		SLC4A2
UBC		EIF5AL1
UBC		RANBP6
UBC		AVPI1
UBC		PHC1
UBC		ZNF564
ADIPOR2		SLC16A3
CCND2		CAMSAP2
ATN1		LLPH
CLSTN3		CRYBG2
FOXJ2		SRSF11
GABARAPL1		TMEM67
GABARAPL1		EFNA2
FAM234B		ARL14
AEBP2		N4BP2L2
PDE3A		PRSS22
GOLT1B		PDXP
MED21		LOC389765
SLC48A1		NOTCH3
SLC48A1		AKAP5
TMBIM6		BRD9
COX14		LOC112268317
DIP2B		H4C9
ACVR1B		SLC25A1
MYL6		PCDHB13
PIP4K2C		LINC00960
DYRK2		LOC554206
DYRK2		LINC01558
YEATS4		CLDN9
FRS2		MVD
FRS2		RAB40AL
ZDHHC17		SERPINA1
TXNRD1		HSD3B7
WASHC4		ZNF204P
TMEM263		LINC02875
TMEM263		IRAG2
UNG		ZNF415
SUDS3		LINC01089
UNC119B		FOXE3
UNC119B		PTPRD
ZNF664		ALOX12P2
SLC7A1		PMFBP1
ELF1		KANK2
TPT1		SLC38A11
SUCLA2		SNRPB2
MED4		ATAD3A
AL592490.1		TDRD3
PCDH20		LILRA6
PCDH9		NANOG
KCTD12		SLIRP
KCTD12		LINC00622
KCTD12		HMGN3
SPRY2		FRAT1
SLITRK1		ACY3
TMTC4		ETFRF1
IRS2		GABPB1-IT1
NUP58		FENDRR
PDS5B		DLEU2L
NBEA		ZFP30
NBEA		LRRC34
UFM1		SLCO2B1
WBP4		LOC100507634
ITM2B		PRAME
RB1		KRBOX1
RAP2A		MYOM3
IPO5		PCDHB3
FARP1		SLC16A11
CUL4A		GPR157
CHAMP1		ZNF595
RBM23		CHORDC1P4
PSMB5		AP4M1
NEDD8		SIGLEC16
EGLN3		JPH2
CFL2		FABP3
VCPKMT		FSD2
L2HGDH		ITGB2
NIN		KLHDC9
ERO1A		IPW
ERO1A		SCARNA15
DDHD1		FOXL1
DDHD1		MUC17
WDHD1		C4B
SGPP1		PIGP
SGPP1		MIR4697HG
RDH11		GPR153
ZFYVE26		CR2
SYNJ2BP		CEP83
MIDEAS		TRIB3
AREL1		GSPT2
AREL1		HTRA3
ANGEL1		LINC00515
ZDHHC22		MFSD10
PTPN21		LINC01096
FOXN3		NHERF1
DICER1		CHRDL2
ATP5MPL		TSTD3
ARHGAP5		DKFZP586I1420
MGAT2		MTERF1
SOCS4		STK33
KTN1		JRKL
PPM1A		GTF3A
PPM1A		JCHAIN
FAM71D		RNF148
SMOC1		ZNF711
FCF1		GVINP1
FLRT2		HBB
BDKRB2		TMEM200C
PAPOLA		MFAP1
YY1		COL4A2
YY1		SLC6A8
RCOR1		H3C13
EIF5		COX3
ZNF770		GPC1
ZNF770		PCDHB11
VPS39		KCNQ1OT1
ZNF106		RTL8B
ZNF106		SLC6A7
ARPP19		ACKR3
ARPP19		LFNG
BNIP2		ADRB1
CLPX		ERN2
EDC3		SNORA70H
FAM219B		APOM
PEAK1		MMP11
TBC1D2B		DCHS1
VPS33B		C4A
LINS1		MANEAL
PCSK6		WDR4
NIPA1		FRMD5
KLF13		LIF
CHP1		MPST
GOLM2		C1QC
B2M		LINC02894
GLDN		ASB13
RAB11A		P3H3
RAB11A		ZC3H12C
RAB11A		FAM43A
RAB11A		SMOC2
GLCE		NEBL
NEO1		SIGLEC11
ARID3B		SALL4
SCAMP5		ZNF860
IREB2		ZNF879
MORF4L1		KRT80
TMED3		CYP2S1
CEMIP		SLC19A1
ZSCAN2		KCNQ1
AEN		BCAP31
ABHD2		RNR1
IQGAP1		ANKRD19P
ARRDC4		EEA1
IGF1R		VCL
IGF1R		MBOAT7
IGF1R		TNIP3
NPRL3		KLHL21
PKD1		GSTA4
TRAP1		SAFB2
RSL1D1		BMP8B
SMG1		TPSG1
RUSF1		GRN
NETO2		DOHH
CIAPIN1		OBI1
GOT2		CLDN34
CMTM4		OR52B6
ESRP2		SOX1
COG8		FOXO3B
PDF
AC026464.6
PHLPP2
AP1G1
ZFHX3
RFWD3
MAF
ANKRD11
DBNDD1
UBE2I
SRRM2
SRRM2
NAA60
DNAJA3
PMM2
RMI2
RMI2
ITPRIPL2
ITPRIPL2
EEF2K
CACNG3
NFATC2IP
HEATR3
NKD1
CHD9
NFAT5
PDPR
DDX19A
AC012184.2
CENPN
CDH13
ANKFY1
UBE2G1
PLSCR3
TMEM256-PLSCR3
USP22
USP22
NUFIP2
GIT1
SSH2
SSH2
SSH2
SSH2
SSH2
ACACA
RPL23
ORMDL3
DNAJC7
STAT3
EZH1
GJC1
CBX1
HOXB3
SRSF1
MED13
CCDC47
GNA13
HELZ
HELZ
SLC39A11
NAT9
UBE2O
CANT1
NPTX1
MAFG
FASN
FASN
KIF1C
ACADVL
ACADVL
EIF5A
TVP23B
TNFAIP1
CPD
CPD
NF1
NF1
PSMB3
LASP1
CDK12
IGF2BP1
CLTC
VMP1
RPS6KB1
DCAF7
KPNA2
CBX2
BAHCC1
SLC16A3
SPIRE1
SPIRE1
GAREM1
ZNF24
MEX3C
NARS1
RNMT
CABLES1
IMPACT
TAF4B
SMAD4
NEDD4L
DAPK3
CD70
RAVER1
AC011511.4
DNAJB1
SLC35E1
UNC13A
LSM4
UQCRFS1
C19orf12
EID2
ZNF780A
ZNF780A
BCAT2
CSNK1G2
THOP1
LDLR
IER2
MRI1
SIN3B
MRPL34
UPF1
ZNF714
ZNF714
LSM14A
CD22
RAB4B-EGLN2
EGLN2
CALM3
ARHGAP35
SAE1
EHD2
SELENOW
RPL13A
EMC10
ZNF480
KMT5C
ADAM17
ASXL2
FAM98A
EIF2AK2
CDC42EP3
SRSF7
SLC8A1
FANCL
XPO1
SERTAD2
SERTAD2
TIA1
TIA1
PAIP2B
RAB11FIP5
TGOLN2
STARD7
SNRNP200
SEMA4C
COA5
IL1A
SMPD4
FAM168B
ARL5A
CACNB4
GALNT3
SP3
SESTD1
SESTD1
HECW2
FAM126B
TRAK2
INO80D
LANCL1
MREG
IGFBP5
TNS1
TNS1
EPHA4
EPHA4
ECEL1
RHOB
ATRAID
CRIM1
PRKCE
CRIPT
FOXN2
ANTXR1
MRPL30
TSN
PLEKHB2
PLEKHB2
UBXN4
FMNL2
CERS6
CERS6
CERS6
GORASP2
ITGA6
PDK1
DNAJC10
FZD7
ABI2
ABI2
MAP2
MAP2
XRCC5
ACSL3
EFHD1
ASB1
ZNF343
SLC23A2
ESF1
RBBP9
ABHD12
BLCAP
PTPRT
SERINC3
TP53RK
ATP9A
ATP9A
AURKA
CTSZ
PRELID3B
PPP1R3D
GMEB2
ARFRP1
ZNF512B
STK35
MACROD2
PYGB
POFUT1
KIF3B
MAPRE1
ITCH
TTPAL
NCOA3
NCOA3
PTPN1
PARD6B
PARD6B
RAB22A
RAB22A
RAB22A
GNAS
GID8
NRIP1
BTG3
APP
APP
LTN1
RUNX1
PRDM15
SIK1
GABPA
BACH1
SON
SLC5A3
SLC5A3
SLC5A3
SLC5A3
SLC5A3
DYRK1A
PDXK
AGPAT3
AGPAT3
ADA2
RTL10
TRMT2A
GUCD1
MYH9
ST13
TOB2
PHF5A
PHF5A
BCL2L13
MRPL40
TNRC6B
TNRC6B
TNRC6B
TNRC6B
XPNPEP3
NUP50
NUP50
PIM3
RBSN
SH3BP5
CMTM6
UBP1
SMARCC1
SMARCC1
NCKIPSD
WDR82
DCP1A
IL17RD
DENND6A
VGLL3
CGGBP1
CD47
NAA50
LRRC58
LRRC58
POLQ
KPNA1
HACD2
SSR3
PHC3
NCEH1
DNAJC19
CLDN1
ATP13A3
ATP13A3
UBXN7
NCBP2
CHL1
BHLHE40
BRK1
VHL
VHL
SLC6A6
NR2C2
NR2C2
RARB
CRTAP
MYD88
EXOG
EXOG
WDR48
RPL14
ZNF621
SACM1L
DAG1
APPL1
NUDT16
NUDT16
CDV3
CDV3
ARMC8
RAP2B
KCNAB1
SMC4
PPM1L
PRKCI
NLGN1
ATP11B
KLHL24
ST6GAL1
LPP
CTBP1
HAUS3
LRPAP1
AFAP1
USP46
KDR
CLOCK
CXCL2
RCHY1
CNOT6L
HNRNPDL
PDE5A
SLC7A11
GPM6A
DCTD
FGFRL1
NAT8L
MRFAP1
TBC1D14
TADA2B
RBPJ
RBPJ
TMEM33
KIT
KIT
EREG
USO1
PDLIM5
NFKB1
FGF2
LARP1B
GRIA2
PALLD
BRD9
CTNND2
RAD1
RAD1
NUP155
TTC33
OXCT1
IL6ST
PLK2
CENPK
ENC1
ENC1
LHFPL2
MTX3
MEF2C
FEM1C
TICAM2
TMED7-TICAM2
TMED7
TMED7
ATG12
ZNF608
SEPTIN8
FGF1
DCTN4
PWWP2A
PANK3
STC2
STC2
KIAA1191
RNF44
OTULIN
C5orf51
C5orf51
ITGA2
FST
MCCC2
MAP1B
MAP1B
MAP1B
TNPO1
F2R
RHOBTB3
CAST
LNPEP
RGMB
MACIR
MAN2A1
SLC25A46
WDR36
DMXL1
CSNK1G3
CDC42SE2
CDC42SE2
JADE2
C5orf24
TXNDC15
SMAD5
CTNNA1
CTNNA1
UBE2D2
PURA
IGIP
PCDHA6
PCDHA9
PCDHA8
PCDHA7
PCDHA5
PCDHA4
PCDHA2
PCDHA1
PCDHA13
PCDHAC2
PCDHAC1
PCDHA11
PCDHA10
PCDHA12
PCDHA3
GPX3
CCNG1
ERGIC1
SFXN1
ARL10
ARL10
MAML1
CNOT6
SERPINB9
BLOC1S5
MAK
NEDD9
GFOD1
GFOD1
ATXN1
ATXN1
DEK
ZNF322
GLO1
SLC17A5
BACH2
NDUFAF4
ASCC3
OSTM1
OSTM1
TUBE1
NUP43
THBS2
FOXF2
PRPF4B
PRPF4B
RREB1
CAP2
ID4
ZKSCAN8
SRSF3
TAF8
PPP2R5D
SRF
CDC5L
ZNF451
ZNF451
ZNF451
PTP4A1
AL135905.2
SH3BGRL2
DOP1A
PM20D2
FUT9
LIN28B
CEP57L1
MFSD4B
NT5DC1
NUS1
ADGRG6
PHACTR2
PCMT1
PPP1R14C
ARMT1
MYCT1
TMEM181
IGF2R
C6orf120
KDELR2
MACC1
FAM126A
FAM126A
CYCS
DPY19L1
VPS41
GLI3
PURB
PURB
PURB
PURB
IGFBP3
HUS1
BAZ1B
ABCB1
CYP51A1
KRIT1
CDK6
CDK6
CDK6
PDK4
TRIM4
TRIM4
NAPEPLD
WASL
ZC3HAV1
ZC3HAV1
MKRN1
KMT2C
KMT2C
KMT2C
LMBR1
NCAPG2
TTYH3
BZW2
ITGB8
TAX1BP1
ZNF713
ZNF92
CRCP
KCTD7
TMEM248
MDH2
ANKIB1
ANKIB1
ZSCAN25
ZKSCAN1
ZKSCAN1
DLD
MKLN1
ZNF282
REPIN1
ACTR3B
UBE3C
MFHAS1
LONRF1
MTUS1
TNFRSF10B
KCTD9
FGFR1
FGFR1
SFRP1
KAT6A
ST18
PEX2
SNX16
TMEM64
RNF19A
KLF10
SYBU
SYBU
MTSS1
CYRIB
SLA
JRK
TNKS
SLC7A2
SLC7A2
SLC7A2
SORBS3
BNIP3L
EXTL3
LEPROTL1
RBPMS
GINS4
VDAC3
SULF1
GDAP1
PTDSS1
LAPTM4B
OXR1
EFR3A
PHF20L1
KIFC2
NFIB
ZDHHC21
ZDHHC21
AQP3
ZBTB5
ZBTB5
PTAR1
PTAR1
PTAR1
PTAR1
PTAR1
C9orf40
CARNMT1
UBQLN1
UBQLN1
GOLM1
GRIN3A
EPB41L4B
PTBP3
PHF19
PHF19
RC3H2
RC3H2
RC3H2
FNBP1
TSC1
MED22
NOTCH1
SNAPC3
DENND4C
RGP1
TJP2
AL358113.1
C9orf85
NTRK2
MFSD14B
STX17
SLC44A1
PALM2AKAP2
SNX30
SLC31A2
ZNF618
TMEM268
NEK6
GAPVD1
ZBTB34
TBC1D13
TBC1D13
NUP188
TOR1B
GPR107
FUBP3
ABL1
NELFB
PRKX
AP1S2
RBBP7
CASK
SPIN4
TCEAL5
PSMD10
SEPTIN6
ELF4
MBNL3
MECP2
SHROOM2
CLCN4
MOSPD2
SYAP1
SYAP1
ATP6AP2
SUV39H1
CLCN5
YIPF6
YIPF6
TCEAL4
TCEAL1
SLC25A5
XIAP
XIAP
SLC25A14
HMGB3
VMA21
